# Supplementary material for: Construction of a high-density genetic map for grape using next generation restriction-site associated DNA sequencing
Source: BMC Plant Biol. 2012 Aug 21;12:148. doi: 10.1186/1471-2229-12-148 (PMC3528476; doi:10.1186/1471-2229-12-148)
Supplement: Additional files 2 — Figure S1. Genetic maps for Z180 (female), Beihong (male) and their integration. [file 1471-2229-12-148-S2.xlsx]

## Sheet: Sheet1
Marker name	Chromosome location	Female(Z180)	Male (Beihong)	Forward sequence	Reverse sequences
SNP12621	chr01	yes	yes	AACAATAACAGGAACAAAATTTTCAGAACA	AACAATAACAGGAACAAAATTTTCAGAACA
SNP15050	chr01	yes	yes	TTGTCTCAAACACAGTTAGCACCATAAAAT	TTGTCTCAAACACAGTTAGCACCATAAAAT
SNP19660	chr01	yes	yes	GGACAAAGGTTAGGGTTCATTTCTAGAGTT	GGACAAAGGTTAGGGTTCATTTCTAGAGTT
SNP30676	chr01	yes	yes	AGTGGCATTTTTTCCCAATTCCATTACATC	AGTGGCATTTTTTCCCAATTCCATTACATC
SNP34885	chr01	yes	yes	CCCTTCTCGGTGGAATAAACAACCTCCCAC	CCCTTCTCGGTGGAATAAACAACCTCCCAC
SNP4484	chr01	yes	yes	AATGTGCAACTTTGATTCCTATGAGGTATT	AATGTGCAACTTTGATTCCTATGAGGTATT
SNP45107	chr01	yes	yes	AAATATTATTGAAGATAAATAAATGAAGCC	AAATATTATTGAAGATAAATAAATGAAGCC
SNP6747	chr01	yes	yes	AAAACTGAGAAAGAAGAGGAAACAAGTGAA	AAAACTGAGAAAGAAGAGGAAACAAGTGAA
SNP9468	chr01	yes	yes	GGACACCTTACTGGATTCGTCAATGAATAA	GGACACCTTACTGGATTCGTCAATGAATAA
SNP1068	chr02	yes	yes	TTGAGGTTGCCTCTACAACTTGTTTTCTCA	TTGAGGTTGCCTCTACAACTTGTTTTCTCA
SNP13665	chr02	yes	yes	CATCTCCCGATCTTAGGAGGGCAAAGATCT	CATCTCCCGATCTTAGGAGGGCAAAGATCT
SNP16499	chr02	yes	yes	TTTTTATAATCAATTATCAACATAACTCTG	TTTTTATAATCAATTATCAACATAACTCTG
SNP22203	chr02	yes	yes	TTGAAGAGAGGAAGGTTACCTACTCATAAA	TTGAAGAGAGGAAGGTTACCTACTCATAAA
SNP32735	chr02	yes	yes	AATGGAGGAAATAAATAAGACAATGATTCC	AATGGAGGAAATAAATAAGACAATGATTCC
SNP8103	chr02	yes	yes	GAGAGATGGGAGGATAGGTATTGGGAGAAT	GAGAGATGGGAGGATAGGTATTGGGAGAAT
SNP10846	chr03	yes	yes	CCTTGCTACAATGCAGAAGAATTTGGTCAA	CCTTGCTACAATGCAGAAGAATTTGGTCAA
SNP12750	chr03	yes	yes	AGAGTTTCAGAATTTCTGTTGCAGGCTGTT	AGAGTTTCAGAATTTCTGTTGCAGGCTGTT
SNP13966	chr03	yes	yes	TTCACTAGTATAGGATCATAATTGTCGACT	TTCACTAGTATAGGATCATAATTGTCGACT
SNP14598	chr03	yes	yes	GAAGGAATTCAGCTCTCATCCAAACAAGTG	GAAGGAATTCAGCTCTCATCCAAACAAGTG
SNP19717	chr03	yes	yes	AACTTTCAATTTTCATAGGGATATGATCAT	AACTTTCAATTTTCATAGGGATATGATCAT
SNP21149	chr03	yes	yes	TGATTACTGATTCAAATATCACAATTTCAA	TGATTACTGATTCAAATATCACAATTTCAA
SNP22299	chr03	yes	yes	GCTAAGCTAAGTTAGTTTCAATAACAAAGT	GCTAAGCTAAGTTAGTTTCAATAACAAAGT
SNP24673	chr03	yes	yes	TGGTAAGGAGAAACGATAACCCCATCGCCT	TGGTAAGGAGAAACGATAACCCCATCGCCT
SNP3235	chr03	yes	yes	GAATTGGCGCATGGTTTCCAAAACCTGGAT	GAATTGGCGCATGGTTTCCAAAACCTGGAT
SNP32838	chr03	yes	yes	CATTCTCTGCGGGTCTGGTTTACGGGAGCA	CATTCTCTGCGGGTCTGGTTTACGGGAGCA
SNP3733	chr03	yes	yes	GAGATCATATAATTTGTATGATTGTACTCC	GAGATCATATAATTTGTATGATTGTACTCC
SNP4415	chr03	yes	yes	GTGAATCAGGGGTTTTTCTTAGATTGTGGT	GTGAATCAGGGGTTTTTCTTAGATTGTGGT
SNP46429	chr03	yes	yes	TTTCTGCAGGTCATTGCATCCAAAAGCCTT	TTTCTGCAGGTCATTGCATCCAAAAGCCTT
SNP5510	chr03	yes	yes	TTTTTTTTTGAGCAAACAGAATATGCCGTG	TTTTTTTTTGAGCAAACAGAATATGCCGTG
SNP6580	chr03	yes	yes	ATACACAGGCTGATTGTTGAAGCGATATCT	ATACACAGGCTGATTGTTGAAGCGATATCT
SNP8550	chr03	yes	yes	AACTCTCCCTAAAATTGAGTTTTCAATGTA	AACTCTCCCTAAAATTGAGTTTTCAATGTA
SNP9931	chr03	yes	yes	TCATTTAGTTACAGCTTCAAAACTTCTCAC	TCATTTAGTTACAGCTTCAAAACTTCTCAC
SNP11556	chr04	yes	yes	ATCAAACGGTGATTGGTTGAACATGTCAAG	ATCAAACGGTGATTGGTTGAACATGTCAAG
SNP1355	chr04	yes	yes	ATTTATCTGGGTCTGTCTTCTCGGTGTCTG	ATTTATCTGGGTCTGTCTTCTCGGTGTCTG
SNP27312	chr04	yes	yes	TTATCTTAGGTAGTAAGAGCTACCTCATTC	TTATCTTAGGTAGTAAGAGCTACCTCATTC
SNP33255	chr04	yes	no	GGGGTGGATTATTGTAGGAACATGTTCTAA	GGGGTGGATTATTGTAGGAACATGTTCTAA
SNP3926	chr04	yes	yes	GGATGAAAGCATTGATAGCCCTTTTGGAAA	GGATGAAAGCATTGATAGCCCTTTTGGAAA
SNP4318	chr04	yes	yes	CAAAAGAACTCAAAAGATGAAGAAACATCA	CAAAAGAACTCAAAAGATGAAGAAACATCA
SNP50670	chr04	no	no	TTGGGTGCCACCCCCTTTGTCTGGTGCTCT	TTGGGTGCCACCCCCTTTGTCTGGTGCTCT
SNP5721	chr04	yes	yes	AACCGACAACAAACAAGAAAGTAAATGAAG	AACCGACAACAAACAAGAAAGTAAATGAAG
SNP6129	chr04	yes	yes	AGCCTAGGAAGGAAAATGTGTCAACCACCC	AGCCTAGGAAGGAAAATGTGTCAACCACCC
SNP6911	chr04	yes	yes	TGAACAATCTCTCTAGATTGGGCTCACTGA	TGAACAATCTCTCTAGATTGGGCTCACTGA
SNP11024	chr05	yes	yes	ACCTTCTCATCTGATCACATAAAAAGATTA	ACCTTCTCATCTGATCACATAAAAAGATTA
SNP1576	chr05	yes	yes	CTGTGAAGAACTGTTCCTACCGACCCAGTG	CTGTGAAGAACTGTTCCTACCGACCCAGTG
SNP24393	chr05	yes	yes	GTGACCTAATACATGCTTTTTTATACTAAT	GTGACCTAATACATGCTTTTTTATACTAAT
SNP2473	chr05	yes	yes	AGACATTAGATGTACTTTCCCATCTCATGC	AGACATTAGATGTACTTTCCCATCTCATGC
SNP29736	chr05	yes	yes	CTGTGCATTATGATTGTGTTCCATGAATGG	CTGTGCATTATGATTGTGTTCCATGAATGG
SNP30731	chr05	yes	yes	TAATAGGAGTACTATATTCTTCATCTTCAA	TAATAGGAGTACTATATTCTTCATCTTCAA
SNP6012	chr05	yes	yes	TGGAATTTGGGTAGGGAAAGCCGATCCATG	TGGAATTTGGGTAGGGAAAGCCGATCCATG
SNP6072	chr05	yes	yes	GATAAATCAAATATTGATTAGTTTATCAAA	GATAAATCAAATATTGATTAGTTTATCAAA
SNP7178	chr05	yes	yes	ATCTTGTTCAGTAGCTTTTCTGTATTTTTT	ATCTTGTTCAGTAGCTTTTCTGTATTTTTT
SNP9443	chr05	yes	yes	ATATTCCTGGAAATCACATTTCCAACCACA	ATATTCCTGGAAATCACATTTCCAACCACA
SNP10856	chr06	no	no	GATGCTTCATTGAATGAGCACTGAGATCTG	GATGCTTCATTGAATGAGCACTGAGATCTG
SNP15426	chr06	yes	yes	ATCATATTCCATATTCAGATGTATGGTTGA	ATCATATTCCATATTCAGATGTATGGTTGA
SNP20879	chr06	yes	yes	AGATGTCTGTTTTTTCTTCTATTTTATTCA	AGATGTCTGTTTTTTCTTCTATTTTATTCA
SNP2260	chr06	yes	yes	TGGTCCCAGTGATGACTCCCACCTTCATCT	TGGTCCCAGTGATGACTCCCACCTTCATCT
SNP22794	chr06	yes	yes	ATGCCTCAACCAGCGATTGCAATGTCATTT	ATGCCTCAACCAGCGATTGCAATGTCATTT
SNP23562	chr06	yes	yes	CGAATCGCATTACAGAAGTGATTCCAAGAA	CGAATCGCATTACAGAAGTGATTCCAAGAA
SNP2868	chr06	yes	yes	TTTTGCTGCAACAAATCCATAGCACAACTA	TTTTGCTGCAACAAATCCATAGCACAACTA
SNP3415	chr06	yes	yes	CTACCCAATAGGGAGCCTTCCCCAATACCC	CTACCCAATAGGGAGCCTTCCCCAATACCC
SNP45940	chr06	yes	yes	GCCTCGCTTGAATTGGAAGAAGGGTTCTTT	GCCTCGCTTGAATTGGAAGAAGGGTTCTTT
SNP5664	chr06	yes	yes	TCCTTCCCTTCCTTGTCCATCATAGCTTTT	TCCTTCCCTTCCTTGTCCATCATAGCTTTT
SNP6281	chr06	yes	yes	AATCAAGAAATCTATGGTCGTAGTAATTTC	AATCAAGAAATCTATGGTCGTAGTAATTTC
SNP6297	chr06	yes	yes	GGGGAGGGGGTAAGATAGAGTCCTTCTTTC	GGGGAGGGGGTAAGATAGAGTCCTTCTTTC
SNP74902	chr06	no	no	GTTGAATCTAAACAAGGAAAAAGGGAGTTC	GTTGAATCTAAACAAGGAAAAAGGGAGTTC
SNP8801	chr06	yes	yes	TAACGGTACTTGGTTGCAGCATATTTCCTG	TAACGGTACTTGGTTGCAGCATATTTCCTG
SNP11373	chr07	no	no	TTATATTTCCTGAATCCATAATAACAGGGC	TTATATTTCCTGAATCCATAATAACAGGGC
SNP1529	chr07	yes	yes	CAGAAAGAAGAACATGATGATGCTTACACA	CAGAAAGAAGAACATGATGATGCTTACACA
SNP27755	chr07	yes	yes	CAAAGTATTACTAATGTTGTACCATGTATA	CAAAGTATTACTAATGTTGTACCATGTATA
SNP28327	chr07	no	no	GATCAGAATCCCTTCTTGACAATTTTGTGT	GATCAGAATCCCTTCTTGACAATTTTGTGT
SNP35599	chr07	yes	yes	GTTTGGACGAAATTAGGTTTCGATACCATG	GTTTGGACGAAATTAGGTTTCGATACCATG
SNP42462	chr07	yes	yes	CCCATCAAGAAGCCCTTCATGGAGCCACCA	CCCATCAAGAAGCCCTTCATGGAGCCACCA
SNP4278	chr07	yes	yes	TGATTCAGAATTTTTCAATTTCTGGAACAT	TGATTCAGAATTTTTCAATTTCTGGAACAT
SNP5111	chr07	yes	yes	TGGCTCTTTGGAAGACAAAATGACAAAGGT	TGGCTCTTTGGAAGACAAAATGACAAAGGT
SNP5240	chr07	yes	yes	AGTCCACATATTGAGTCTCGAGTGAAGACT	AGTCCACATATTGAGTCTCGAGTGAAGACT
SNP39499	chr07_random	yes	yes	ATAGATCAGCAAGGTGATCATACTAGACTC	ATAGATCAGCAAGGTGATCATACTAGACTC
SNP12406	chr08	yes	yes	AAATAGATTGGTAAGCTCGAGTGAGTACCC	AAATAGATTGGTAAGCTCGAGTGAGTACCC
SNP15523	chr08	yes	yes	ACGTAAATGCCAAGGCTCCAGCTTATGGGA	ACGTAAATGCCAAGGCTCCAGCTTATGGGA
SNP17336	chr08	yes	yes	TTTAGCACAACAAGAAAATCATTTTGAGCC	TTTAGCACAACAAGAAAATCATTTTGAGCC
SNP24580	chr08	no	no	ATTTTGTTTTTGAGTAATAGAGAGAGGCAG	ATTTTGTTTTTGAGTAATAGAGAGAGGCAG
SNP25413	chr08	yes	yes	TTTCTGATATTCTCTATAATTTTGGATAAG	TTTCTGATATTCTCTATAATTTTGGATAAG
SNP29810	chr08	yes	yes	TTCTTCCCTTTCATTTCTGTCTCATGTTTA	TTCTTCCCTTTCATTTCTGTCTCATGTTTA
SNP3368	chr08	yes	yes	GTGCTTAGTCATTGAGGTAGTGGATTCCAT	GTGCTTAGTCATTGAGGTAGTGGATTCCAT
SNP33851	chr08	yes	yes	TGAGTCAATGCTTGACTAAGAAATTTGAGA	TGAGTCAATGCTTGACTAAGAAATTTGAGA
SNP42552	chr08	yes	yes	CTAAAGTTCCTCTCAAGTTCTAACTTATAA	CTAAAGTTCCTCTCAAGTTCTAACTTATAA
SNP4897	chr08	yes	yes	CCTGCATAGCATGAAATAAGAACAACTCGA	CCTGCATAGCATGAAATAAGAACAACTCGA
SNP7288	chr08	yes	yes	GGAGGGATGTTTGATGTGGAGATCAGGTGC	GGAGGGATGTTTGATGTGGAGATCAGGTGC
SNP7927	chr08	yes	yes	ATCATCAGTCGAATGGATGAATAGAGGTTG	ATCATCAGTCGAATGGATGAATAGAGGTTG
SNP7949	chr08	yes	yes	CATGAACATTACTGGTATATAACTAGTGAA	CATGAACATTACTGGTATATAACTAGTGAA
SNP9127	chr08	yes	yes	TTCCATTGGGTTTGTACAACCACCGTTTCA	TTCCATTGGGTTTGTACAACCACCGTTTCA
SNP10822	chr09	yes	yes	TAATTCATGGGGTGTCTGAAAATGCATTGT	TAATTCATGGGGTGTCTGAAAATGCATTGT
SNP1619	chr09	yes	yes	GATTTGTGATTGGCATCTACGGGCGAATCA	GATTTGTGATTGGCATCTACGGGCGAATCA
SNP1848	chr09	yes	yes	ATTAGTAGAGTGATGAAGAAACATGAATCG	ATTAGTAGAGTGATGAAGAAACATGAATCG
SNP19515	chr09	yes	yes	AATGAAAATAGTAATCCCTGTACAACCAAA	AATGAAAATAGTAATCCCTGTACAACCAAA
SNP2524	chr09	yes	yes	ATGGATGTTGGGTCTCCATCAAGACCCAAA	ATGGATGTTGGGTCTCCATCAAGACCCAAA
SNP31294	chr09	yes	yes	CAAACAATTCTTCTCTTCTTATCTAATCCC	CAAACAATTCTTCTCTTCTTATCTAATCCC
SNP36056	chr09	yes	yes	ACACAGCTATAACAGCTGTGTGAAGATCCC	ACACAGCTATAACAGCTGTGTGAAGATCCC
SNP47062	chr09	yes	yes	TTTCTTTGATTTTATTGATAGGACTTGATT	TTTCTTTGATTTTATTGATAGGACTTGATT
SNP7185	chr09	yes	yes	TGCGATAGGCAAAATAGTTTGTGTGATCAG	TGCGATAGGCAAAATAGTTTGTGTGATCAG
SNP9109	chr09	yes	yes	ACAAAGTGTATTTGAAGAAATCTTCAAGAA	ACAAAGTGTATTTGAAGAAATCTTCAAGAA
SNP1244	chr10	yes	yes	TGACAAGGCTATTGATAGGGTTTACTATTG	TGACAAGGCTATTGATAGGGTTTACTATTG
SNP2881	chr10	no	no	CGGCATTCCATAATTAGCAAGATACAACCA	CGGCATTCCATAATTAGCAAGATACAACCA
SNP32064	chr10	no	no	ATTTCATGGTCATTACTCAGAAATTGAAAT	ATTTCATGGTCATTACTCAGAAATTGAAAT
SNP6691	chr10	yes	yes	TTGACTATAGTGAAGTGTTCTATCTTGTTA	TTGACTATAGTGAAGTGTTCTATCTTGTTA
SNP4772	chr10	yes	yes	CAAATTCAATGTATAGTAAGTCACTATAGG	CAAATTCAATGTATAGTAAGTCACTATAGG
SNP12336	chr11	yes	yes	GAGAATAGACAACCCCATTTGATTGATCTC	GAGAATAGACAACCCCATTTGATTGATCTC
SNP15358	chr11	yes	yes	AAAGTTTAGCATTATTTTGAAGCCATTTAG	AAAGTTTAGCATTATTTTGAAGCCATTTAG
SNP19552	chr11	yes	yes	ATAGAGAAAACATGAGGGTGGAGAAAGAAG	ATAGAGAAAACATGAGGGTGGAGAAAGAAG
SNP22515	chr11	yes	yes	AATATTTCAAAGCAAATATGTAAGCTTGGA	AATATTTCAAAGCAAATATGTAAGCTTGGA
SNP26127	chr11	no	no	TCTTATTTGGTTATGTGTTGATAACCAGTG	TCTTATTTGGTTATGTGTTGATAACCAGTG
SNP34186	chr11	no	no	AGTTGATCATGAGCATGTCTGGAAACAAGA	AGTTGATCATGAGCATGTCTGGAAACAAGA
SNP11264	chr12	yes	yes	CTCAAGGGTAGGTTATTCCTTTGTGACCTT	CTCAAGGGTAGGTTATTCCTTTGTGACCTT
SNP11331	chr12	yes	yes	AAGATTCTTCTTGTAAGTGTATATTAGAGC	AAGATTCTTCTTGTAAGTGTATATTAGAGC
SNP12343	chr12	yes	yes	AAAGCAGAGTTATGGAGCTGCTGAATCAAC	AAAGCAGAGTTATGGAGCTGCTGAATCAAC
SNP15791	chr12	yes	yes	ACTTGTTTTTGTTTTTCTATTTATGGTCCC	ACTTGTTTTTGTTTTTCTATTTATGGTCCC
SNP17891	chr12	yes	yes	GACTGAAAAGCTTGTGTCAAACTCTCAATT	GACTGAAAAGCTTGTGTCAAACTCTCAATT
SNP21663	chr12	yes	yes	GCTCCAAATGTTTCACATCATCAAAAGCCT	GCTCCAAATGTTTCACATCATCAAAAGCCT
SNP28169	chr12	no	no	TGTGCCTTTTATGCTGTATAAGAGCATGTT	TGTGCCTTTTATGCTGTATAAGAGCATGTT
SNP3122	chr12	yes	yes	ATCCTGATCATAGCTTAGGCATAAAGCAAA	ATCCTGATCATAGCTTAGGCATAAAGCAAA
SNP3253	chr12	yes	yes	CTCTATGGTTGTGGATTTTTCTGACACCTA	CTCTATGGTTGTGGATTTTTCTGACACCTA
SNP3718	chr12	yes	yes	TGACTTGAAGTATTGGCTCCATTTGGATTT	TGACTTGAAGTATTGGCTCCATTTGGATTT
SNP42858	chr12	yes	yes	TTATCACATGAAGGTTTAGGTTGCCAATCC	TTATCACATGAAGGTTTAGGTTGCCAATCC
SNP4721	chr12	no	no	TGCTGGTATGAGAATTGGCTTTATGTGAAA	TGCTGGTATGAGAATTGGCTTTATGTGAAA
SNP47685	chr12	yes	no	GAAAAATAAGTAAGGGATAGTGTCTGTAAT	GAAAAATAAGTAAGGGATAGTGTCTGTAAT
SNP5709	chr12	yes	yes	GATGTGCTGCAGGTGCATTTATATGTACCA	GATGTGCTGCAGGTGCATTTATATGTACCA
SNP6575	chr12	no	no	TATGCAAAGTGTGGGTGCATTGAGAGCGCT	TATGCAAAGTGTGGGTGCATTGAGAGCGCT
SNP6704	chr12	yes	yes	TAAAAGTAACTCCAATGAACTCCCTGGTAA	TAAAAGTAACTCCAATGAACTCCCTGGTAA
SNP6760	chr12	yes	yes	GATTCGTCTCCTTGTTCGAGCAGAATGCGA	GATTCGTCTCCTTGTTCGAGCAGAATGCGA
SNP8835	chr12	yes	yes	CATGTCGTCAATAGCATTTCAGTCTATAAC	CATGTCGTCAATAGCATTTCAGTCTATAAC
SNP3004	chr12_random	yes	yes	CCAGTTTTCTAGAGCAACAAAGTGATGGAG	CCAGTTTTCTAGAGCAACAAAGTGATGGAG
SNP10168	chr13	yes	no	TCGCCTTTGCAAAGTTGACAAATGCCAGCG	TCGCCTTTGCAAAGTTGACAAATGCCAGCG
SNP10186	chr13	yes	yes	AAAGCATGCAATGGACAATAGCCGAGCTCA	AAAGCATGCAATGGACAATAGCCGAGCTCA
SNP12038	chr13	yes	yes	CTCATGGTCAGTGTTTGATATTTGCAGGTC	CTCATGGTCAGTGTTTGATATTTGCAGGTC
SNP14986	chr13	yes	yes	TTCAGAATTTTTCTGTTTCTGTGTTTCCAT	TTCAGAATTTTTCTGTTTCTGTGTTTCCAT
SNP17033	chr13	yes	yes	CAAGTCATAACCAAGACATTCTTAGAATTT	CAAGTCATAACCAAGACATTCTTAGAATTT
SNP18053	chr13	yes	no	AGCATTCTTCTCAATCAGTCTCCCTACCAT	AGCATTCTTCTCAATCAGTCTCCCTACCAT
SNP2016	chr13	yes	yes	GATTGTTGCCAATCTTCCTCCACCAAATGA	GATTGTTGCCAATCTTCCTCCACCAAATGA
SNP24765	chr13	yes	no	AAAGTTGTGCAATCCTAATATTTCTTGTTC	AAAGTTGTGCAATCCTAATATTTCTTGTTC
SNP2778	chr13	yes	yes	GTGTCTTTGAATGAATGTTATTCTCTACCA	GTGTCTTTGAATGAATGTTATTCTCTACCA
SNP3200	chr13	yes	yes	CAAATTTTGTTTGGAAGTCTCAAGTCCCTT	CAAATTTTGTTTGGAAGTCTCAAGTCCCTT
SNP33065	chr13	yes	yes	ATTGTGTCTAAAAATTTTGAAATGAAGGAT	ATTGTGTCTAAAAATTTTGAAATGAAGGAT
SNP37375	chr13	yes	yes	TGCGATAGTGTGAAGACATAAAATGAGTCC	TGCGATAGTGTGAAGACATAAAATGAGTCC
SNP4173	chr13	yes	yes	CCATGCAAATATCCTATTTTCCCTCTACTT	CCATGCAAATATCCTATTTTCCCTCTACTT
SNP42464	chr13	yes	yes	ATTTCTTATATGCTAGTTATGGAACTATCT	ATTTCTTATATGCTAGTTATGGAACTATCT
SNP538	chr13	yes	yes	CACCACTTGAGCTCCCATACCACACCAGCA	CACCACTTGAGCTCCCATACCACACCAGCA
SNP5414	chr13	yes	yes	CAACAAGCTGATGTATGAAAATAGACTCGT	CAACAAGCTGATGTATGAAAATAGACTCGT
SNP5431	chr13	yes	yes	AGAAAATGTAGTTTGTTTGATCTAATTGGA	AGAAAATGTAGTTTGTTTGATCTAATTGGA
SNP7146	chr13	yes	yes	CTGACTCTTTTAGGGCAGAATAAGGCAAAT	CTGACTCTTTTAGGGCAGAATAAGGCAAAT
SNP10752	chr14	yes	yes	TTCATGTCCATAGCTACCTGAGAGGGAAAT	TTCATGTCCATAGCTACCTGAGAGGGAAAT
SNP13673	chr14	yes	yes	CATGTCCCAAGGAATCTTATCTCATAGCTC	CATGTCCCAAGGAATCTTATCTCATAGCTC
SNP14068	chr14	yes	yes	ATTATCTTCTAACATGATGTTCTTTTTGGC	ATTATCTTCTAACATGATGTTCTTTTTGGC
SNP23348	chr14	no	no	CAGGTTGGTATACTACAACCTACATCAGTA	CAGGTTGGTATACTACAACCTACATCAGTA
SNP29849	chr14	no	no	ACACAGCAACATTGAGAAAACTCTGAGTTT	ACACAGCAACATTGAGAAAACTCTGAGTTT
SNP3477	chr14	yes	yes	AGAGCTACAATTGGTGACGAAACCAATGTC	AGAGCTACAATTGGTGACGAAACCAATGTC
SNP40135	chr14	yes	yes	ATAGTCTTTATCAAAAACCTAGTATTTATA	ATAGTCTTTATCAAAAACCTAGTATTTATA
SNP41635	chr14	yes	yes	AGATTTTCATGGGAATACATGGGAGGGTTT	AGATTTTCATGGGAATACATGGGAGGGTTT
SNP4730	chr14	yes	yes	TGTACAACCATTTGACATGGAAATTATCTT	TGTACAACCATTTGACATGGAAATTATCTT
SNP7300	chr14	yes	yes	GCATATAATTCAATAATACGCGCATTGGTC	GCATATAATTCAATAATACGCGCATTGGTC
SNP18220	chr15	yes	yes	CAAGAATTGCAGAGGCTTTAGGGAAAAATA	CAAGAATTGCAGAGGCTTTAGGGAAAAATA
SNP21527	chr15	yes	yes	ATCGGACAAGTCTAAAAGGAAGGATTTTAC	ATCGGACAAGTCTAAAAGGAAGGATTTTAC
SNP26876	chr16	yes	yes	TCATAAGATAAATCAAACTTCTTTGGTTCC	TCATAAGATAAATCAAACTTCTTTGGTTCC
SNP31943	chr16	yes	yes	TTTTCTCAATTATCATTTCATAGTTTCCCT	TTTTCTCAATTATCATTTCATAGTTTCCCT
SNP4476	chr16	yes	yes	GCATTCCTCAACATGCAATTCACATTTCCA	GCATTCCTCAACATGCAATTCACATTTCCA
SNP5732	chr16	yes	yes	ATCCCCTGTCACTAATAACGAAGCATATCT	ATCCCCTGTCACTAATAACGAAGCATATCT
SNP69889	chr16	no	no	TTTGGCAGCATGGTTTTCAGAAAACAATGT	TTTGGCAGCATGGTTTTCAGAAAACAATGT
SNP7013	chr16	yes	yes	ACTAGCAGGCTGCTAATTCAATTTATATGA	ACTAGCAGGCTGCTAATTCAATTTATATGA
SNP8681	chr16	yes	yes	GATGCACTTTAGGTTCTCTTTTCCTTACCA	GATGCACTTTAGGTTCTCTTTTCCTTACCA
SNP1133	chr17	yes	yes	CATTGTTCCAATGCAGTGATTTACCTTTGC	CATTGTTCCAATGCAGTGATTTACCTTTGC
SNP1295	chr17	yes	yes	TGCTCTAACTAGTTCAGTTCTTCCTCCATA	TGCTCTAACTAGTTCAGTTCTTCCTCCATA
SNP1300	chr17	yes	yes	AGTTATAGGTGTTCTCAATACTGTCTCAGC	AGTTATAGGTGTTCTCAATACTGTCTCAGC
SNP13156	chr17	yes	yes	TCATACAAGGTGAGTAAATTATATTGTCAA	TCATACAAGGTGAGTAAATTATATTGTCAA
SNP15557	chr17	yes	yes	TTGAGCAGTGCAGAAAGTCTAGTGAAGGCT	TTGAGCAGTGCAGAAAGTCTAGTGAAGGCT
SNP20278	chr17	yes	yes	CCTTATATATCCATCTTGAAACAAAAATGT	CCTTATATATCCATCTTGAAACAAAAATGT
SNP21803	chr17	yes	yes	TTTTTTTGACAGGCAAAACAGCAATATATA	TTTTTTTGACAGGCAAAACAGCAATATATA
SNP2552	chr17	yes	yes	GAGAACTAGCATCAGTGTGGGATTGTGCCT	GAGAACTAGCATCAGTGTGGGATTGTGCCT
SNP26054	chr17	yes	yes	CCGTCAAAACTTGGTAAATCCATCTTCATC	CCGTCAAAACTTGGTAAATCCATCTTCATC
SNP35263	chr17	yes	yes	TAAGGCGGTTACACTTGATCAATAAGAATA	TAAGGCGGTTACACTTGATCAATAAGAATA
SNP3788	chr17	yes	yes	TTCTCACCATGAGCAGTATAGTAGTCCTGA	TTCTCACCATGAGCAGTATAGTAGTCCTGA
SNP7112	chr17	yes	yes	CCTCGACCCCCCTAACTGCAATTCCTGAAA	CCTCGACCCCCCTAACTGCAATTCCTGAAA
SNP8052	chr17	yes	yes	CCAGCCAACAAGGAAATTCATGAGCATAGA	CCAGCCAACAAGGAAATTCATGAGCATAGA
SNP9401	chr17	yes	yes	AAGCTTCAACATGTTAGGCATAAGCATCAT	AAGCTTCAACATGTTAGGCATAAGCATCAT
SNP9863	chr17	yes	yes	CAAGGGCTCAATTCCAATATTTATGACCTT	CAAGGGCTCAATTCCAATATTTATGACCTT
SNP12601	chr18	yes	yes	ATTCTCTCTTTTTGGCATCAAACCTTACTT	ATTCTCTCTTTTTGGCATCAAACCTTACTT
SNP13071	chr18	yes	yes	AAACTAAGAATGAAGCTTTGGGAGTGTTTT	AAACTAAGAATGAAGCTTTGGGAGTGTTTT
SNP18058	chr18	yes	yes	TTGTACCAAGTTATTATATTGTATTATCTT	TTGTACCAAGTTATTATATTGTATTATCTT
SNP19505	chr18	no	no	AGAACAAACAATAACCCATTAGCCTACTCG	AGAACAAACAATAACCCATTAGCCTACTCG
SNP20282	chr18	yes	yes	TCATTACTGTTTATCAAGCTTTCAACTCCT	TCATTACTGTTTATCAAGCTTTCAACTCCT
SNP21471	chr18	no	no	GTGAAGGATAAGAACTCAAATCATCCCATT	GTGAAGGATAAGAACTCAAATCATCCCATT
SNP22300	chr18	yes	yes	AAATGACTAACAAGGTAAACAATCAGGAAT	AAATGACTAACAAGGTAAACAATCAGGAAT
SNP23071	chr18	yes	yes	TTCTTGCAAATTTCATGTATTGCTTATACT	TTCTTGCAAATTTCATGTATTGCTTATACT
SNP24245	chr18	yes	yes	TGTCCCCCATATATGCAGAGAGCAATGCTA	TGTCCCCCATATATGCAGAGAGCAATGCTA
SNP25991	chr18	yes	yes	TGACTCTATCTCTCGTAAAAACGCAACAAG	TGACTCTATCTCTCGTAAAAACGCAACAAG
SNP30477	chr18	yes	yes	CAGCAGGAACAAGAGTTAGAAATACAAAAC	CAGCAGGAACAAGAGTTAGAAATACAAAAC
SNP3170	chr18	yes	yes	GATTCACAAGCTACTATACTGTATAGATTC	GATTCACAAGCTACTATACTGTATAGATTC
SNP3517	chr18	yes	yes	CAGAGCTGACCAACCTTGGGCTTCCAAAGC	CAGAGCTGACCAACCTTGGGCTTCCAAAGC
SNP3636	chr18	yes	yes	AGGCGCTATTGGAACCCAAGGAATATCCTT	AGGCGCTATTGGAACCCAAGGAATATCCTT
SNP4145	chr18	yes	yes	TGACAAGATGAGAGGTCACAAACTCATTCC	TGACAAGATGAGAGGTCACAAACTCATTCC
SNP4942	chr18	yes	yes	TGATCCTTCCCCTCAATCCGGGTACGTCTT	TGATCCTTCCCCTCAATCCGGGTACGTCTT
SNP4967	chr18	yes	yes	TTAGGATCAAATAAACCAAAACCCAGAAAC	TTAGGATCAAATAAACCAAAACCCAGAAAC
SNP52598	chr18	no	no	TTCATACATGGGATTAGTTGACCCTTATAT	TTCATACATGGGATTAGTTGACCCTTATAT
SNP6287	chr18	yes	yes	GGCTGTTCCCAAGTGTTGCTAGGAAGGTTT	GGCTGTTCCCAAGTGTTGCTAGGAAGGTTT
SNP6818	chr18	yes	yes	CTGAAGCCTTTTGGTTGACCTTTTGTTTGA	CTGAAGCCTTTTGGTTGACCTTTTGTTTGA
SNP6980	chr18	yes	yes	CATGCATCAAGCCAACTATTGAGCTCAGGC	CATGCATCAAGCCAACTATTGAGCTCAGGC
SNP13415	chr19	yes	yes	GGATTTCTTTTCATATATCCATCCCCTTTT	GGATTTCTTTTCATATATCCATCCCCTTTT
SNP13784	chr19	yes	yes	ATGAAACCGTGGTGACTATGGTTTTTGAAT	ATGAAACCGTGGTGACTATGGTTTTTGAAT
SNP14428	chr19	yes	yes	CTTTACATAAATACAGAAGATAACTTTCAA	CTTTACATAAATACAGAAGATAACTTTCAA
SNP2254	chr19	yes	yes	ATCACTTTGACACTAAATTTCATTATCGTT	ATCACTTTGACACTAAATTTCATTATCGTT
SNP30855	chr19	yes	yes	TTGAATGTATCTACGAGCTACATAATTATG	TTGAATGTATCTACGAGCTACATAATTATG
SNP3714	chr19	yes	yes	GATTTTTCAGTGTCAGCACCATTTGTCCAT	GATTTTTCAGTGTCAGCACCATTTGTCCAT
SNP4168	chr19	yes	yes	GAAATGCCTTGCTTGAGAGCGGTAGATGGA	GAAATGCCTTGCTTGAGAGCGGTAGATGGA
SNP6346	chr19	yes	yes	ACAATCAGCACAAGGATGCTAAATATTCAC	ACAATCAGCACAAGGATGCTAAATATTCAC
SNP6352	chr19	yes	yes	TCATTGACTAACGAAGAAGAAAGAGCCTTA	TCATTGACTAACGAAGAAGAAAGAGCCTTA
