# Supplementary material for: Construction of a high-density genetic map for grape using next generation restriction-site associated DNA sequencing
Source: BMC Plant Biol. 2012 Aug 21;12:148. doi: 10.1186/1471-2229-12-148 (PMC3528476; doi:10.1186/1471-2229-12-148)
Supplement: Additional files 4 — Figure S2. Comparison between Z180 (female), and Beihong (male) genetic and physical maps. The SNP markers in blue are common markers between one of the two parents and the physical maps. [file 1471-2229-12-148-S4.xlsx]

## Sheet: Female(Z180)
Chr01
Marker name	Physical Position	Genetic position	Forward sequence	Reverse sequence
SNP15473	0.31	0	GAAGTGGGTGTTGCATGCATCTCACTAGGG	CAACCAAATATAATAGATTATCTTCAGATT
SNP14867	0.26	3.132	AGCCTTTGGAGGCAGAAAGAGCTTTTGCAC	ATTGCTCACACCAATCAAGTAATTGACTCC
SNP9159	0.4	4.81	AGGCTCTGATCATTCGCCCTTCTTCTCGAA	TCTCACAGAAGAAAGGTATCAATCAAATTG
SNP19887	1.64	6.184	TTATCTTGCTAGTTCATCTGTGACATGTCC	GACAAAGCCATCAGTTTTACGGTAAATTAG
SNP17662	1.19	10.368	TTGTATGTGCTAAAGATGTTTCTTGACTTT	ATTGGCGAATCTAAATACATTTTTATCTGA
SNP48780	2.29	12.324	TAGAATTTTTTCTAGATAATAAGTTATGGA	CAAAGAAAGCTAACTGGTGCCTCTTTTGTG
SNP5052	1.46	13.54	AACTTACTAACAAGGTAATAACTGTGCTGC	TTTTTTTCAAACATCAGGCAACATGAATTA
SNP1988	1.1	15.127	TGAACCTCCCAATTGCAGGTAACATTCACA	GCAGGGCACGATGCCATGGCAATGTCCCAT
SNP68256	1.46	15.697	ATCTCTTCTCTTCACATGCAAAGTACATGT	TCATGGATCTCTTTTGTTCCTTTGTCCGTG
SNP8889	2.11	17.373	TGTTATCTTGCTTCCCTATTGTTGTTTCAT	TCTATCCATGGTTTTCTCTTGTTTATGATT
SNP8983	1.31	18.468	CTTTATTGGTTCCATTGGAGTCAGAATCCA	CAACTGAACATATGGTATGTGGTGATTGGT
SNP3359	2.68	20.552	GGCACCAGAGCTTTCAGGAAAATCTTGTTC	AGCTGCACTTCCATCTTGCTTTACACCTTT
SNP4715	2.77	21.039	CTGAAATGAGGCATGTCCCAATGTAAATGA	ATTTTGATTACTAGAACTGGTGCAGAAGTT
SNP45107	2.79	21.779	TCACCTATCAAGATGATTTCATTCGCTCTC	AAATATTATTGAAGATAAATAAATGAAGCC
SNP9468	3.19	22.708	GACAACCCTCTCCTTCAGGAGACTACTCAG	GGACACCTTACTGGATTCGTCAATGAATAA
SNP30676	3.75	26.022	TTCGCATTTCCCACCACTTCAGGCAGGCTA	AGTGGCATTTTTTCCCAATTCCATTACATC
SNP1677	3.75	28.614	TAATCTGATTGTATTTTACGCAACATTGAC	CTGGTGAACTGTGGCAAAGTCATGAGCTGC
SNP47477	2.79	30.475	GGAAAGTCCACATCAGAGTGTGGCAAACCA	GGTAAACAGGGATATCAAAATCAGAATTCT
SNP2020	4.11	32.904	CAAACTGAACTACTGGACTAACAATGTATT	TGGACCGATAACAAGTTCTTCGAAGAAGCA
SNP14937	3.36	35.571	ATGAATTTCCAACACCAAGACTCTCCCTTT	AGGAATTACTAATTACCAAGCAGAATAAGC
SNP8818	4.36	36.903	ATCTGTGAGCATCTTTGATAATGCAGTAAT	CATTTTCTTGAGTTACCACGTCATCTGTTG
SNP15050	5.46	39.438	CCATACATAAAAGATCGTTTGATTACTTGA	TTGTCTCAAACACAGTTAGCACCATAAAAT
SNP8573	5.62	40.37	TCTCCAGTTTGAGAATCCCCTTGATGAGGT	GTTTGCGCTATGCATCTACCCAACTCCAAG
SNP49048	6.05	44.177	CGCAACTCAAATATCTCCCATCTTTTATGA	GACTGATGGATAGAAGAATAAAGATATTAT
SNP10657	6.34	54.307	CTATAGCATTTGTGTTCATGATAATATCTG	TTATCACATTGTTTGATATTTTGGTTTTCT
SNP17634	7.4	56.397	ATGCATAAGGCATACAGGATCACATGAAAT	GTCTTACCAGCAGGCTTAGTTACAAGTACC
SNP57353	7.96	59.794	GGAAGACCTCGTTGCCGACGGCGATGTACC	CAGCAGCTGGGACAACAGCGGAAAGAGAAT
SNP6747	7.96	63.758	CAAACCCAAGGACTAAACCACGTAGAACAA	AAAACTGAGAAAGAAGAGGAAACAAGTGAA
SNP67037	9.46	64.824	AAAAGACTCCATTGACTGTTCGTCTAGAAG	AGGCTGGAGGTTCCAGGTTTGTAACTCTGG
SNP21737	10.44	72.814	CAAGAGTTTGTTCCATGTCATAAGTTTATG	AATAGAAATCCATCTAATCTACAAAATCAA
SNP8820	19.41	75.916	GTTGTTGGATCTATTTGACTCTGAAGACCC	AAGCTTGCTGATACAGTTATAAGGGGTTTA
SNP12041	12.35	78.709	GCCTAGACTCAATGACTGCATCATTGATTC	AAATTCATGATTATTACGGGACTCAGAAAT
SNP46771	10.84	80.796	CATTTTATCATTTTTACTGGTGCGTATTAG	GATGCTAAGCAGGTACTCCAGCTTACAAAT
SNP5674	19.1	81.783	CTTGTAAATCCTTTGTTGATGTTGGTTTGA	TAACACACAACATAGCAAGGATGGCTCCCC
SNP3842	17.46	82.632	GGTGCTATAAAGTTTATGGAATGAGACATA	CAGTGGGTAAAGGCTTGGTGGGTAACATCT
SNP6828	16.62	84.01	ACAAGAATATACCCAAGCCACCAACTGCCA	AGATTCAAATGTGCATAAAAAGCTACTGCA
SNP19660	17.43	85.086	GTGGTTTCATGAAGAAGCAAACATGTCATA	GGACAAAGGTTAGGGTTCATTTCTAGAGTT
SNP6852	19.12	85.791	AGAACTGGGTCAGTTGAAGTACGTCTAAAG	TCAAAGGAGCACCAAGGAAAGGGATTCTAT
SNP8334	15.35	87.53	GCATCCTTAGCTATTTTACCTCTTGCTCTT	TTCCAAAATCCATTTCATTTCTTATCTTCT
SNP33532	10.81	88.309	GAGTCTATGGAACCCCGATCCGCTACAGAG	GTATGGTTTCAATAATTTTGAAATTATTTA
SNP4484	21.3	89.212	TCACTCTCACATTATATGCTATATCTGGTC	AATGTGCAACTTTGATTCCTATGAGGTATT
SNP12621	21.28	90.559	AGTAATCACAAGCATTATCAAACCCGAATC	AACAATAACAGGAACAAAATTTTCAGAACA
SNP9176	18.13	91.731	GTGTGACTTTACCTACAATAACAATGCGAA	GCAAACAAAGACACACCTGCAGATATTTGT
SNP18333	16.53	92.143	TCCCTCTACAATATTATATAATTACCAAAA	CATCCTTATTTTGTGATCAATTGAAATACT
SNP10437	17.89	92.627	CTTTGGAATATGAAACATTTGTATAGAGAA	GTTTATGAATCCCATATTCCTGTCTTTCAT
SNP4899	17.5	93.948	CTGAGCTTTATGTGAGGTGAGGTAGTTGTT	AATAAAGGAACAACAATCAACATATATTTC
SNP12264	12.04	95.924	CTTTTGTATGGTGGCGCCTGTTAGCGTTTA	TAGTTTACTTGCAGAAACTTTTCTCCATGC
SNP4650	18.1	97.043	AAATGGTGATAGCTACAGTGATTTCCAAGA	GTGATTGTGATGGAAGCTCTAAGTTGCCTC
SNP48397	16.58	98.007	CCAAACTGATGAGGAAACTCCAGACGATTG	CGTTATAGCGGTTTCAACTAAGGAGAAGGC
SNP64904	21.14	98.726	TTGTAGCTGTCCATAGGAATTCTACTTGGA	TATGCTGAACTCAAGATTCTTGGAATTGGA
SNP34885	20.72	99.269	ATAAAAGATGAGAGCATTTATGACAAATGC	CCCTTCTCGGTGGAATAAACAACCTCCCAC
SNP3009	21.31	101.46	AAGAACTTACCCATGTTAGGGCTTCAAGAC	TTTCTCTTGTAGTAGTGGCACGACATGACC
SNP2118	19.76	104.156	AGTAGATCATCCCTCCTCAGGGGATATATC	GTTGCAGGGGATACTTGCATACCCAGATTC
SNP16598	23.02	109.904	AAAATAAACTGTTGGAACATATGAACATGA	TGGAAGTAGCAAAGGGTGGTCAATTTTTCA
SNP61577	21.41	118.015	ACAATTCTTACCCATTATTATTCCCTGCCC	GAAATCAAACTAAATGCTCAAAAACAAATT
Chr02
Marker name	Physical Position	Genetic position	Forward sequence	Reverse sequence
SNP19578	0.38	0	TGCCAGATGGCAGTTGCCTTCCAGGTTTTT	ATTGTTGGTCATCTTACCTTGTCATTATAA
SNP2517	0.38	7.767	AACAACAGTGGAAAGCAAGGTCAAGGGTGT	CCTTCCAACATTTTTCTCCATATACATGAG
SNP6683	0.5	13.144	TTGACTCATTATCGTATTTTCAACTCCTCC	CGATGTGATTGAATTCCGCCATTCATTTAG
SNP1847	1.27	15.884	ACATTTGGAAAAGAAATGGTAAAATCATTT	GAAAATATTCAAGGTTTCATAAGGTACACA
SNP3268	1.31	21.243	GCTCAGTTGAGTCGAAGTTCTTTTGTTTTC	TTGAGAGTACAAGAGAGAAGATCAGTTCAA
SNP8444	0.57	23.532	TGTTATAAAACTATGTGGTTGTTAGCTATC	ATGGGTTCTATGATGAGTGTAAGAGGAGGT
SNP11698	1.09	26.974	TAAAAAACTCCGAAAACCCAGATTTAGATA	CTAAGTTTGCTCCATTGTAATTTCTCAGTG
SNP1717	1.22	29.536	TGGTTCTTCATCAAGAAAACACAACAGAAA	CAGACCTGTGGAAATTTATTACAAGGTCAG
SNP9726	2.09	32.266	TGTAAAATAAATTATGTGCTTTTACCTATT	AATGCTCTCTGATAATGGATTAGGGTCATG
SNP15152	2.88	35.623	GATTGGTAACAGTAAAGAACTTCCCACAAT	TATCCTGACTGTTCTTGTTCATTTCAGTGA
SNP13665	2.18	37.784	TACTGAAACATTCATTTGCAGAATAAATTG	CATCTCCCGATCTTAGGAGGGCAAAGATCT
SNP29373	2.75	39.228	ACTTTGTAAACAATAATAAAATGAACTGAC	TCTGGGCAAAAGCTTATTTCCTTTTTTTTC
SNP4426	2.64	41.416	ACATCTACTGTGCATCTATAAAGGATTGCC	TATGATACTTGAACCAATGCACAATCACAA
SNP72471	2.98	42.962	GGATGTTTCTTGTTGTTGATCCCCAATTTT	CATAATAAACTAAATGCTAAATCCTATAGG
SNP1723	2.61	43.855	GTCCTCTATAAACATCTCAAGTGATATAGC	CATGTGCTCTCTGATAAGACATGCCAAGCA
SNP22422	3.11	44.895	CAATGTGAGTCAATTCCTATTATGTACAGG	TTGTTTCTTGCAGTCTGTCCTGAAGAAGCT
SNP19639	2.76	46.241	TCTAGTGATTTCATGTGATATCTTTCCATT	GGTAAGGAAAGAGAATATAAACAACGGAAT
SNP29356	3	47.527	CAATAAAATCATAATACAGACTACAGTGGG	TATCCTGAATCTAATGGCTGCCTTTGAGGT
SNP8103	3.23	48.58	TGGGGTTTGCAGGCACAAGCCATTGGCAAA	GAGAGATGGGAGGATAGGTATTGGGAGAAT
SNP34510	3.56	50.808	TTCCTTTTCTTGGTCAGCTTGCAGTGATGC	TCATGTTCCTCGGAAGAGATGCCTCCCCAC
SNP30876	3.58	51.532	GGAATTAGCAGGCAAGTTAGTTGGATGACT	GGCTTATGCTTGCTTTCAGGTTTGATATCT
SNP7941	3.74	52.856	ACCCCCTCCTGAAGGGATAACAGATTTTGG	TTCATTTGTTCTATCTAGTGAGAACATGCA
SNP2512	5.27	63.215	CAAGAAACGAGAATCTCCTTCACAATCTTT	TCAAGAATTGCTTTCAAATCTTTTCTCTTC
SNP5312	4.98	66.945	AATGATATCAAATTGCACATAATGTTGATG	CCTCTCCTGTTACCATAAATTCACTCATCA
SNP11148	5.19	69.521	AGCATGAAGCAAGAGTTTCTAACATCGTGC	CATTTTCAATCTATAAATGTAACAGCTTAC
SNP22334	0.16	74.718	TTGGTCAAATGAGCAAGCAATTGTAACTCA	TTTTTACATGAGTTCATTGATAAGACTATC
SNP77619	5.44	76.681	GGATCCCTAGTACTGAATACTGGTACAGAA	CAGAGTGTAAGGAGGAGAGGAGGCTAGGGA
SNP32735	6.06	80.905	ATCCCATAGTATCTTTGAAGTCCTCCACTT	AATGGAGGAAATAAATAAGACAATGATTCC
SNP15573	6.07	84.314	ACCTTGTTTTCTTCATGTTTGAACCTAAAC	GTGGGTCTTGAAAAGGAGATTATCTCCCTT
SNP6133	6.81	88.123	AACACATGAGAGGTACGTAGTAGTAGTAGT	ACTAAAGACAAGAAATACATCTAGGACAAG
SNP16499	10.71	89.846	TGCAATTGGTATTACTGTCAGTTTCAAGGC	TTTTTATAATCAATTATCAACATAACTCTG
SNP1068	10.65	91.047	GTGACATGTCTTAGCTCTCCAAGAGCTCAT	TTGAGGTTGCCTCTACAACTTGTTTTCTCA
SNP8860	16.86	92.893	GTTTAGTGGAAGGAATCCTGGGAATTCCTC	TCCTTGTGTTCTTCAAAGGCTTTCACTATA
SNP3387	16.88	94.357	TGGAGAAAGAGAAACTGAAGAAGAAAGAAG	ATTTTTTTCAAGGTAGATTGAGAATACGCC
SNP22203	13.94	97.223	CCAAAAATAAACGACCGCCTGTATTACGTC	TTGAAGAGAGGAAGGTTACCTACTCATAAA
SNP64239	7.64	101.063	CCACGTCTTTCTCTCTTGCTTTTAGAAGCC	GGAAAACAAACTAGAATGGAAAAAGGAGAT
Chr03
Marker name	Physical Position	Genetic position	Forward sequence	Reverse sequence
SNP7452	17.9843	0	ATAGTAAGGAGTGGAAACAAACCATGAAGG	AAGAAATTTATATGGATCTTCCACTTAGCT
SNP18268	17.2941	9.468	AAGAGGAACCAAGATGCGCTTGTTGTTTGG	TTTCATTGGTTTACACGTGGATTTGCTTAT
SNP17110	11.2235	14.103	TATATACTCTTCATTACCTATATATAAAAA	GCGGTTGTACTTTATCAGCCTCCAGGATAT
SNP46199	9.39756	15.104	TGGAGAAAATGAAGGATGAGTGTGTCAAGA	CCTTTGGGCTTTTCTTTTGTGATTTGTTGT
SNP7059	14.5752	16.36	AGATACCATGAGGTTTCAGACAAAGCTCTT	TATGGCTCACTAAACATTGAGTATCATGTG
SNP22299	12.3521	18.18	AGGAAGTCAATCAAGCAATCAAAATCAAAT	GCTAAGCTAAGTTAGTTTCAATAACAAAGT
SNP7142	10.8307	18.885	ATATTTTAGTTTGATAATTTCATCAAAACT	AGGGGATCCCCTACAAGTGCAAGCCTCCAC
SNP58744	7.70744	20.088	TTCTTATCCAAAATGATGGAGTGTAGTGAG	TTGGAGGAGGCAAGAAATACATATAAAATA
SNP10846	9.42448	20.484	ACCTCACCCATTCAATCAATGAAATCAATA	CCTTGCTACAATGCAGAAGAATTTGGTCAA
SNP13966	7.70338	22.154	AAGAGCAATTTAGGTGGAAGTGCGTGTGCA	TTCACTAGTATAGGATCATAATTGTCGACT
SNP3733	7.58628	23.06	TTGGAAAACAAACTTGAACCTAGTACTCAC	GAGATCATATAATTTGTATGATTGTACTCC
SNP3235	6.47928	23.829	TGAAGTCTTGAACTGTTGAGCCAATTCAAA	GAATTGGCGCATGGTTTCCAAAACCTGGAT
SNP34434	7.71183	24.445	AATCATATTTCAGAAAAATACTGGAGCTTT	GTAAAGGATTGTACGCAATGGCACAAGCTG
SNP8361	6.5405	25.154	GAAAGAGAGCCCCCTATGTGCTATTGCTGA	AAACAAAATTTCTAGCAACTAAGCAAAGAA
SNP10686	7.11746	26.642	CCTGGTCTAATTTTCTTGGCTTCCAATCAG	GAATATTCTAAGCCATGGCATGTTCCATTT
SNP21149	7.06888	27.956	CAGTGAAAAACGTCTCCAACTCATCAAGAT	TGATTACTGATTCAAATATCACAATTTCAA
SNP48618	8.77514	28.978	GAAGACAAACTCTACACTCTAATACATACA	CTTTGTTATGATGAAATTTTTTCCAATATA
SNP6139	5.98743	30.787	GGCTATCATTGTGTGGCATTTGATATTTTA	CTTATCACTTTCCTTTTATGGTTTGTCTCT
SNP5688	4.13193	32.106	TCAATGAAAGTAGCAGATTGCATAATTTGG	TAAGCTAAATGTTGGAAGTTGGCATTATCT
SNP14598	3.91595	34.364	GATTCAAGACTATATTCACCTTACAAAAAT	GAAGGAATTCAGCTCTCATCCAAACAAGTG
SNP9931	3.92016	34.579	AAGAAAAAAGCAATCTAACAGCCAGGACAA	TCATTTAGTTACAGCTTCAAAACTTCTCAC
SNP13943	5.65481	35.643	AACCATATAAGCATATTTTGCCATTAGAAG	CGGTGTCACTGGGGGTATAGCCAAGAGATA
SNP34947	0.946983	41.408	TTATCTGTAGATTACTGTGGACTTTTTTCC	TCTGAGAAATTCAGTGCTTACAACCGATTA
SNP68383	19.2722	42.276	TGTGCTTTGGACACTTCCTTCTTTGGTTAG	TTTTGTTGGTCCTCTCCCTTTTTTGTGCTT
SNP24673	1.24903	43.493	TCCTATGATGGATAAGAGGGACCACGCGTA	TGGTAAGGAGAAACGATAACCCCATCGCCT
SNP3608	13.2876	44.06	ACGGATATCTACTCACCATACCTACAACAA	CGATTTTGCATTTGATATAGGGAAAATATG
SNP4415	6.85196	45.05	TGCGAGAACCAAGCAAAAAGAAGCCACCTG	GTGAATCAGGGGTTTTTCTTAGATTGTGGT
SNP42475	3.03601	46.341	GAACGTAGATAACAAACAACTTAGACAATA	TCGTTTCTCTCCCAGTTTGAGGAATCCAGC
SNP8550	2.81017	46.823	GAACAAGGCAATTCAGGATTTCCTAACAGA	AACTCTCCCTAAAATTGAGTTTTCAATGTA
SNP46429	2.84155	47.61	GTCTGTTGTCACATCTGCTTTTGTATAAAA	TTTCTGCAGGTCATTGCATCCAAAAGCCTT
SNP62475	16.4326	48.54	CATGACTTCTTCGGGTTCAAAACCAATGGA	GTATATTCTCATCTAGATCAAATATAATAA
SNP32838	0.709661	49.783	AGGCTTATCAAATTCCATGTTTCGATGTTT	CATTCTCTGCGGGTCTGGTTTACGGGAGCA
SNP6169	6.36062	50.086	GAAAATAAACTCATAGTAGAGCAAAGAACA	ACCAGTCAATCCCCCAAGCAGACTTCTCAT
SNP15889	6.50156	50.653	ACACTGAGTCCTCAGTTTCAGGTACTAATG	CATAAAGAACTCCATACTATAAATCATTTC
SNP6419	0.082339	52.247	CTAATATAATGAACTGGGTACTGAAGGGAG	TCAGAAGAACTATCCTTTTCCGTTCTTGTC
SNP75697	9.54919	52.626	ACTAGAATCCTATAGTTATTATGATTATTT	CTTTTCCTCATTTGGCAAGAAGGTATAGAG
SNP19717	0.944793	53.366	GCACTTACAATATAAATGAAGGCAAAACTC	AACTTTCAATTTTCATAGGGATATGATCAT
SNP12750	1.50404	53.505	TCTTGGTGGGGTGCTCCCTCTTTCAGTTAG	AGAGTTTCAGAATTTCTGTTGCAGGCTGTT
SNP22773	17.3487	54.575	CTCCTCTCTTCGCTTTTCGCAGTTCAATAT	TTGACTGCTGAGAAATGAAGAGAAGAAATT
SNP9267	0.352993	56.007	TTTATGAGGCATAACCAGTGAATTGTTTTG	AATCTTTTTGTATTTTGCATTTTTATGCCT
SNP6580	0.28141	57.033	CGGTTCTCTGTGTTGGTCCGACTCTGACAC	ATACACAGGCTGATTGTTGAAGCGATATCT
SNP5510	0.426283	57.759	GCTGATTGATGTGATAAACGTGCCTACACA	TTTTTTTTTGAGCAAACAGAATATGCCGTG
SNP30978	0.580081	60.722	AATGCTCTGACCTTCAAATTCTCAACTATC	GGAACTATGTTCAGCTGTAACTAGTGTCTA
SNP22533	0.982615	62.708	TCAAAGGGGTGGAAATTCTATTCATCTTAC	TAGGAGGAGAATATGCGCAGCATGTCTTCA
SNP5151	1.84598	65.154	AATTACAGGGCATGCTTATGCAGTACACAT	GATTCAGATGGGTTTCCTTCTTTGTTCCTG
SNP34822	1.77937	66.494	CCAGCTGAGATGGATTTCCAAGCCCTGTAT	TAACCAGCTGAGAGATTTTCGAGCTCTGCA
SNP4774	1.79058	68.202	ATCAATGACACCCAACAGTTCCAAAAGAAA	ATGAGGTTCCAAATTTTGGTTTTTCTTCCC
SNP3280	2.72227	69.879	ATGGTCTAAGGAGTAGGATTGCAACTCTAA	TTGCATTTTATCAAGATTGTCTAGATATCA
SNP31221	1.94346	74.374	CTGCTCAATAAGAACTATGTTTAGTTTTTA	ACCAAATGCTCAACACATCCACCCACCTTA
SNP2435	2.35179	79.959	ACTACCGTGGATTTGTTTGAAACAACGCTG	AAGGCAAGAAAATTACCAACCGAGCAATGC
Chr04
Marker name	Physical Position	Genetic position	Forward sequence	Reverse sequence
SNP6185	0.49	0	ATGAAAGTGGATTTATTTCATTTTTTGTGG	GGTAACAAATCAATCCTCTAGAACATTTGC
SNP5634	0.74	4.059	TCTACCCTTCAGCATTTATCGATCAAGTTG	TCAACAATCAACCAACACACTCCAAACATT
SNP6332	0.87	5.258	AAGAATCAAGAGCACACAGTGGTTGCTGTT	TTTAGATGCATGTATATGGCATTCAAAATG
SNP19099	1.11	8.285	CCAATACCGAGCCATATTTGCTGATGATAC	GGAATTTCCTGGTTTGGTTCACCTTTCTTT
SNP5019	1.52	11.151	CTGTCCTATGTTGACGTCTCTAGATGCTTC	TCTGCCATAATCTATATGGGACAATTATTC
SNP11076	2.57	13.696	GTGAAATCCCGAAACCCTTTCAATCAAATA	TACAGGCTTACAGCACACAATCCCATGCTT
SNP8514	2.72	14.992	ATTTGTTTACAGAAACAATATATGAATGAG	ACAAGTATTGGTGGGAAGGGACCACGCGCA
SNP4318	2.23	16.014	AGGTTCATTGGTCTCGATCTTCAGTAACTT	CAAAAGAACTCAAAAGATGAAGAAACATCA
SNP5224	1.87	17.443	CCTTTTAGATGTTACTGCCTTAGAAATTCA	CATTATGTGGGATGATACTCCCGTTACTTT
SNP5721	2.93	18.702	GTATGGTAACCCGCACCTCCTAAGAAATGA	AACCGACAACAAACAAGAAAGTAAATGAAG
SNP33255	2.86	19.731	AACTAATGTTCTGGTTTTGCTTCTTTTTCA	GGGGTGGATTATTGTAGGAACATGTTCTAA
SNP47264	2.92	24.625	ATATGCCTCTGAAATACAGTAAAACACGTT	GAAAGCTTTCACAAGGTAAAATTTCTTTCA
SNP1985	4.19	25.743	ATACAACTGATTCACGAACTATGCAAATTA	TAAAGTTACTTCTTCTGGTATCTTGCATTC
SNP70186	3.89	27.604	GTCACAAGTGCCCTGTTTTCATTTTCCTTC	GGACATCATAGTAAAAAACATCAATACTGT
SNP11319	3.84	28.476	AACACTGCTATAACAAACAATAGAACGATA	AGAAAAAACAAAGGAAAATAGAAAATACAG
SNP59589	4.81	32.02	AGATAAGAAATCTGAGGAGAGAAAGAGCTT	AAAAATATATATATTTGGTCCTAAACATAA
SNP27085	5.05	34.114	CAAGATATACATAATAAGAAAGCACCAGTA	GTGATCGGTACAAAAACTGGGGAACTATCA
SNP27184	4.94	35.15	AGTAAACAGTTTCTACATCAGATAAAATTG	CCCATGCCTTTGCATCTATGCCCACCTCTT
SNP27677	4.71	36.407	TATCTGAAGTAGATTTGGTTTGGAGCTTTA	GCTGCTAATCATTGCATTCTGCATCGTTTG
SNP3129	5.19	37.55	AGTGTTGCAGCAGGCGATTATTGATTTACT	ATCGAAAATGCTTCCCTTCGCTCGAAGGTA
SNP7071	5.48	39.806	TATTAGTACTATCAACTTTGCCTTCTGAAG	CTGCTGTCTGTCCATAATGAACCACAGCCT
SNP74057	10.25	40.653	AAGTCAACCAATCATGCTCGTCTTTCAAAC	TTTGCCAAAAATCAGACATGACATGCATTA
SNP7723	6.4	42.275	CCAGAGGTAAAAAGTAAAACAAACATCACC	AATCTGATTATTGAAAAAATACATGATTCA
SNP1154	16.17	43.68	GGATCATCTTGACTTGCATGTGTATTTAGG	AAAACTTTCTTGGAAAATTCTTCCATGGGT
SNP26953	7.64	44.096	GATAACATAGCAGAATGAAACTGGCATATT	GAGATCATTCAAGCCTCCCCACCCACAATT
SNP31496	6.85	44.638	ATCCTTATCAATGAATAGTTTGTTTCTGAT	TGTGGTTAGACTATCAATATTTTGCTTTGT
SNP27312	8.99	44.909	CCGCAATAGTTGTTATAAACACAACAACAA	TTATCTTAGGTAGTAAGAGCTACCTCATTC
SNP66562	16.6	46.209	TAATAAATCGTGCTTCATAGTTTCTGAAAC	GAAAAATGCCCATTTCTAAGGTCCAAAATG
SNP73887	6.86	47.741	AAGAACCTCTATTGCCTGAACTTGCAAAGG	AGAAAGAAAAGGAATTATTATTATTTGTAA
SNP6129	13.72	48.119	ATGGCTCACCTCTAGATCACCATCATTGCA	AGCCTAGGAAGGAAAATGTGTCAACCACCC
SNP2699	11	49.38	GGTCATGAGGGAAAAGGGTTATGAAATGAA	AATGTAGCAGACATGTTTGGTTGAATCACG
SNP67656	14.62	50.237	GCATTTCGAATTTTTACAAAATCAAGGCAA	CTAGGTTCTGTGTAAATTTATTACATGCTA
SNP11556	11.25	51.429	TCTGGTGTACCTTATTTGCTGCAAAGGGCT	ATCAAACGGTGATTGGTTGAACATGTCAAG
SNP13891	14.65	52.454	GCGCAACTATATGCCCAACTTCACAAGTTT	ACAAGATTCAGCATTACATAGCCTTATATG
SNP27118	8.85	53.264	AGAAACCCTGGATGAAACAAAACCTGTTAG	CCTGGTTTTCCTCATCAAAGGAGTGGTGAG
SNP3926	15.81	53.732	GAGGAGTATTAGAGCTTGAAAGGGGTATGA	GGATGAAAGCATTGATAGCCCTTTTGGAAA
SNP2744	16.7	54.97	GTCAGGTGGAGGAAGAATTTAGCTTCAACA	CCGTAATAAACAGAGAAAGAGACTCAACCT
SNP74419	18.64	58.328	TCTCTCATTGACATAAAGTCAATGATTTCC	ATTATGTGAATATGTTGGAGCATAAATGGC
SNP66995	18.35	60.071	TGTGATGCTCTGTGGGGGCAGTCTTAGATT	GTAATGCCGCGTCTGTGGTACTTGAAGATG
SNP18644	18.48	63.939	TTTTCATGTCGGCTCAGTTTCACAGTAAAC	TCTTACTTCCTCTATGTTGGAACCAGAAAT
SNP21489	19.79	66.715	ATCAGTGGTTTGTGAATTTCTCGGAGGCAG	TTAGAATAGGGGCTATTTGATATAAGGCGT
SNP33189	19.59	68.458	CTCTTTCTGAAACTAATCATCACTTGTGCA	CCTCCTCCAAGTTTCTTTCTCGTAAGAAAA
SNP4802	20.3	70.129	TGGAGGAATGAAGCATGTCAAAATAAGTAA	GTCTCACACCACAATGTAGAATTCATAACT
SNP14150	20.57	76.259	TATTTATAGATACTTTTACATACTAATTTT	TTATTGTTTGATTTTATTTGAGTTCCCTTT
SNP41644	20.75	78.053	GGTAGAACCCATGATGAACGAGAGCTGAAA	ATCGATCGCCGGAGCGGTCTCATCAGACGG
SNP4380	20.53	82.583	ATTGCACATCGTTTGAATTTGAAGAGTAGA	CATGCTCATCCTGAGAAACGGAGAAACTAA
SNP7901	22.84	85.399	TCTTGATTGGTGCATCTTACGTATGAGTAG	CCTCTTTTTGGACCTCTCGTACGGATGCCT
SNP6911	23.15	87.243	GAGGTTGATGACATTCACCTTATTATATTA	TGAACAATCTCTCTAGATTGGGCTCACTGA
SNP1355	22.79	88.28	GAACTACAAAACGTGGTGCAAGTTTTTGGG	ATTTATCTGGGTCTGTCTTCTCGGTGTCTG
SNP3829	22.44	94.148	TCTTTTGTCTTCTTCCTCTAATTCTCAAAA	AGATATGTTTGATTCACCCATGATCTATAC
Chr05
Marker name	Physical Position	Genetic position	Forward sequence	Reverse sequence
SNP5861	0.18	4.749	CTTTTCCAGCTAGCATACTTATTCCATTAT	TGCAGGTTGGATTTGGTCAAGTCTAGGGTT
SNP2901	1.15	11.265	AATGGGTCTAACTTTTTGGGATGATTGATA	AGCATTTCCCTCTTCTACAGGAAATTATGG
SNP31941	0.71	12.98	TATTGACTACGAATTTCATTCATTCAATAC	AATCCTAATATGAACTCAACCCAGCAAAGC
SNP4561	2.55	15.747	GAATCTGGCTAACCATATTTACACTTTAGG	TAATGGACTTGACCTTGTGTACAATATGAG
SNP76281	2.34	17.273	ACCCATGAAAAGGAAAATTCCATAATCTTC	ACAACCTAACCAAACAAAAAGATTCAAAAT
SNP22248	0.12	20.393	GGAAAATTAGAGAGGAACCATAATTGCGTT	TGATTTTTAGAAATAAATTGGGCTAGACTG
SNP3869	15.18	21.935	CAGTGAATCAATGATCCTTACTTGCTAAAC	GCATAATTCTCTTCTGGCTCCAAACTCCAT
SNP6072	5.21	22.758	ATATGTCTATGTGACATAAGTCCATATGAC	GATAAATCAAATATTGATTAGTTTATCAAA
SNP3132	9.21	23.64	GGTACTTTCTTAGAATGGAAGTTTCACATT	TGAAGGGTACTCTAGGGAAAGGATTATTGT
SNP61441	0.05	25.412	ACAAAGTTCTTATACTTCTTTTCCTTCCAA	GGTTTCATGGTAGGTAGTAAACTAGGTAAC
SNP13753	0	25.719	AGACAAAGGCTATAGGATTGTGCATGGAAG	TCTGTCCGGAATGCATCCCCTTGTTACTGC
SNP10197	0.47	26.635	CTGAAAACTAGCCTCCCTTGGTAGCCATCG	CCTCCAAAGAGCACCAACCCCCTTCCACAA
SNP39314	6.75	27.458	CTTTATTTAGATGCACTTTATATAACATAT	TATATGAAGTGTTTTGGCAAATATGTTTGT
SNP24393	1.24	28.392	CTCTACTGGCTTTATGTTCTGACTTCAGGT	GTGACCTAATACATGCTTTTTTATACTAAT
SNP7178	2.84	29.915	TTTACTGTAACAGGACTAAAAAGCTGTGGA	ATCTTGTTCAGTAGCTTTTCTGTATTTTTT
SNP14846	2.77	30.128	ACATTCTTCAAATGGTCATCCAAACAAATA	CCTGAACTTTGAATGTTGAAACTTTCTTTT
SNP25474	2.52	32.528	CCACATCTTCAACTCTTACAGACATGAAGT	TCAAAAAATATCATAATTGATCTTCAAATC
SNP2154	0.84	33.142	GAAAGACGATGAGGATAAAGATGCTTGATT	GCCCATGCCATGGATGAGATAACAACTTGT
SNP6012	2.44	33.522	GGTCAACAATAGGAAAGCAAACACAATGTA	TGGAATTTGGGTAGGGAAAGCCGATCCATG
SNP12419	3.77	34.73	AAAAAACGGAGAAGAAAACTCCTCTATTGG	TATTCTCCCCTGGATCCAGAGATGCTGGGA
SNP36284	6.94	35.313	CCAGACTAGCCCCAAGCCCCAAGCAGTAGG	TGTTGCTAATCCTCTGATATAGTACATTTT
SNP9443	3.97	36.124	GCAAATAGGTAGAAAAAGAAGAAAAAACCC	ATATTCCTGGAAATCACATTTCCAACCACA
SNP60540	4.68	37.295	ATTACCATGTATATCATGAATTATCCTTTC	TATATCGTATGCATGACATTGGAATAAATT
SNP19890	4.07	37.763	AAATATTGATAGTTTCATCAGCAAACAATC	AATCAGAGCAGGAACAAAAGACAATTGGCA
SNP2102	7.47	38.513	GCTAAAACTTGGTCTTCAACAATTCCCCCT	TCTCTAAAGCCACCTACTAACCAAGGCTTA
SNP12156	6.64	41.227	TCCTGCATAACAAGAGCTGGCATCCAAGAT	TGACCGCAGTATTTGGAATATTCTCACGGT
SNP30731	6.45	41.781	TATACAAGTGACCTTTTGTTCCCATATGTA	TAATAGGAGTACTATATTCTTCATCTTCAA
SNP36838	4.57	43.44	TAAAATCTAATACAGGCGATTGATGAAGGG	AACCATCTCCAACCCTATATGGGAAAGCAA
SNP32233	11.49	44.432	CCTTTGGATCTACATGTCAACCTCCAATCA	GCATAGAGGGTAACATCCAGATTGAGGGCT
SNP7151	14.03	45.483	AACAGCTATTCCATCATTTGCACGCTAGAG	GAAGAAATAGCACAGGTTTGTTTACTAGGC
SNP1720	14.45	46.582	AGGGAGCACAGTGGAAGAACCTTTGAAGGG	AACCTCTAAGGACCAGGAAATTAGGGTAGG
SNP49794	15.01	47.299	AAAATTTAGGCTGAACTTGGGCATGATATT	CATGCCAAGGGTTGACTCATTGACTCAAAA
SNP10626	6.45	49.127	TTCTCTAACTTTACTTATAAATAATGGTAA	AAATGAGTGATAAGTAATAGGATATAACCC
SNP7079	15.5	50.694	CCTGTATGAAAGGTTGGACTTTGGAGAGCC	AGATTGTGCAATGGATCTTTCAAAAGCATA
SNP14469	15.67	52.231	GCAAAACTCTGCTTATCTAGAAGCGTCACT	AAGTAGCTGATGCTTTGCCAACTACTGGCT
SNP13077	15.99	53.863	TTATTTCAATGCCCATGACATCTGAGAATA	ATCTCCTCTTGGCTAATTGGAATGTCCTCT
SNP23226	12.71	55.906	TCGTGCATTTGGGTTCCCCTGATACTAATT	GCTGTAGCATGTTTGGATGTCCTCTGGGAA
SNP3066	16.34	57.121	ATTTGGATATGATCTAAAAAGGACAGCTAT	TAAAAGAAGTGAAAAATACTAGAAACTACG
SNP50905	18.22	57.69	ACTTCTCATTTGATAGGAGTGCATTTTTGA	CTGACAAAGGATGTGGAGCCAGGACTTCCA
SNP6316	17.78	58.928	AGCGACCAGACTATGGCTTTCTACTCATAA	AGAAATGGGGGATTGATTATTGCATATTAG
SNP6163	18.93	61.405	CAAACATAAGCATAAAACAAACAAAACAAA	CAGTATTTCAGTTTCAAACAAGATCAGCCA
SNP6266	18.02	62.35	TCATCTACACTTGATAGAAACTGCTTGGCA	TATAGCAAGAACCTAATTTCATAACATGAG
SNP5234	18.19	62.828	GATCTTTTGTATGAAAGGATTTGGGTTTTG	ATTAGTGGAAAGTCCACTTCCACTCCCTTG
SNP21582	17.64	63.98	CAAGGCTCTTTTAGGAAAATGATCTTGGAG	AAGACAGCGATAGCTGGGTCCCTAGGTTTA
SNP40594	19.08	64.975	ATGAGAAAGGAAAAGACGGAGAGGAGAGAT	ATCCAAATCAGACTAACAGTTTGCAAATAT
SNP27714	16.68	67.002	GCAGAAGCACAAGGGAGATATGTACTGCAC	GAAACCTTGAAAGTCAGGTATTGGTGGCTT
SNP29736	19.33	73.854	AAAGGAGTGATTGATCAAGAAGAGTAATCA	CTGTGCATTATGATTGTGTTCCATGAATGG
SNP1576	20.36	77.271	TGGAGGATGATAAATAATCACTCTTGGTAC	CTGTGAAGAACTGTTCCTACCGACCCAGTG
SNP28774	21.11	83.718	CTGCTATATCTAATGGTGGCAAAATGGATG	TAGATAAACCAGGAGCAGGTGATGCTATGC
SNP23937	21.09	87.904	TCTCCAATTTTTACCCCATGTTTTTCCTTC	CTTGCAAGAATTACCGATTGATCATTGAAT
SNP63405	22.54	89.982	ATAAAATATTTATTTTTCAGTAATTGTGTT	CATGGAAGGGTTCTGCCTCATCACAACCAA
SNP30425	21.8	94.023	GCGTGCAACAATTACACAAAACCCTAAGTG	CAAAACATTAGGCATTTTTGCATCAGTGCC
SNP1812	23.22	95.558	CGAAGCTACTTCCACAGAAAACGAAAAAGC	GCTACAGAACATGCCTGTTCGTAAACCTGA
SNP11024	23.94	97.521	CTAACACCAAGGAAAGGAAAAATGAGCAGA	ACCTTCTCATCTGATCACATAAAAAGATTA
SNP2473	21.78	97.811	TAACTGCATCACCTTATTTTCCAAACATGA	AGACATTAGATGTACTTTCCCATCTCATGC
SNP5669	24.63	99.517	AAATTCTGGAAACATGAAGTATAACATCCA	CTCTTTATCTTTGCTTTACTGTTATCATGC
SNP3341	23.99	101.384	GAAGAATGAAGCAGCTGAAAAAGTTGATAA	GAGGAGGAGCAGAAGGCATAGCAGAAGGCG
SNP4682	21.79	103.317	TACATACCATGATTTGATGCATGTATTCGA	TGGAGGAGAGATGCCAGATGGATATATGGG
SNP4432	23.39	105.503	CATTGCAGTTGAACCAAGGAATTGCCTAGA	GGGCTGAATGGTGACTATAAGAGCGGCTCT
SNP11353	23.95	108.221	TAGTTCTCATCCAAATCTGAATTTGGAGAT	ATGAAAAATTCATTTGATTACAGAACTTTG
SNP2031	22.35	113.069	CCTTGCTGGATCTGCCACAAGGTATCCTTC	TTCTCTGCAAGTACTGTTATCTTGGTTATT
SNP5516	23.64	124.893	TATGTTATCGATCACCAACAAAACTAGGGC	GATCCTAAAGAGAGGAAGTCATACTTGAGT
SNP1935	21.13	127.545	CCCAGGTATCTTGGAATGCAATGATTGATG	GTGGAGACATACAAGGATCAAACACTGCAT
SNP19853	22.37	133.16	TTAGAAGTAGTTCTACCCATACAGAATCCA	TCTGAACCTAAATTCATGAATATATCTCAT
Chr06
Marker name	Physical Position	Genetic position	Forward sequence	Reverse sequence
SNP11257	0.959214	0	TGGGATTTGGTTGTTATATGCCTTTAGTTT	TGTTGATTGAGAAAGTGTTTGAAATTCTTC
SNP15663	0.949537	1.56	CTGATTGAACTAAATGGTTCAAATTTTAGT	ATTGTTGATTTTTATTGAGAAAGGTTGAAT
SNP34431	0.573727	2.925	TTCTAATATTTGCTTGTCAATTTTTCTTAT	ATATTCCAAGATATTTATTGCTTTATAGTC
SNP16001	0.396697	4.64	GAGCACCTATAGAAGCTGGAATTTCACCTG	ATTTGGAAGAGAGATTCTGGTAAATTACCT
SNP68786	1.39563	6.952	AAGTGGGGTTCATTGTCACTGTTCTGTCCT	ACCGAATAGAAGGAATTATATGGAGTGGTC
SNP30240	2.10688	7.494	TAGTTATATGGCAAAACCAAAATCAGTAGA	ACAGCGCTGCTCTGAAACCTCAGATCCGTC
SNP71333	1.9334	9.74	AGGGTTTCCAGATCACAAGATCTTCCAGCC	GATGGTCAGGAAATGTATGTGAAGTTCAAG
SNP69601	1.39961	11.702	TTTTGGAGTTGAAATGCAGGATTCAATTCA	TGTACTATGGTATGGAATTTCTGCATTTCA
SNP38965	2.99348	12.775	GCTATTAGGATTTATGTATATCACATTCTA	AGATACAAGGTTGACTAAGCTGTATCTAAT
SNP8801	2.29178	13.882	AATGAAAATATGGATCTCACAAAAAGGGAA	TAACGGTACTTGGTTGCAGCATATTTCCTG
SNP63351	2.37833	15.134	GTGTAGACTTTTCTGCCCATAGTTGTTGCC	TGAAAGGCAATTCTCAGTTGCTGGATCACA
SNP7106	3.28684	17.149	ACTAAGACAAATATGTTTCCAAAGAACTTG	AGCAGCATATTTGCACACATGCAATGTTCT
SNP7439	3.34954	17.946	CTTATCTTCAAGCCTTATGTCCTCTCTTGA	CTGGTTAGTCGAGGACGGGTTTACTGGTTT
SNP62190	2.69157	19.419	ATATGGAGCTCTAAGTCGGATAGATGATTT	GTTGAAGGCAGCTTCTTCATATGGATAATT
SNP15792	1.64044	20.611	AGCATGGAATATCATTAGTCATGTGTCCCA	AAATTTCCAGCATATATGGATAAGATTTTC
SNP3415	2.90461	21.97	CCCTAACAAAGAGGAAAATTCAAGTACAAA	CTACCCAATAGGGAGCCTTCCCCAATACCC
SNP6360	3.93961	23.377	TGATGTAACCCAGACATGTTCTCCTGCCAG	GCAGTTTTTCCTTTCATCCTCAAATCAACC
SNP5718	3.9434	25.942	TCCCACCAGCATCAGCTCTACTGTTGTTGT	TTGCTGACTTCCCAAACCCCATTGCGATTC
SNP12792	4.19124	28.024	ATCAGCAAAAAAGCCCACAGGCAACCAAAG	TGCAGATGAATTCTTAGAGGTGGTGGAAGC
SNP23048	4.04748	29.824	AGCAAAAAAATCATAAAATTGTCTGGAAGG	AGTAAGTATATCAGAGAATATAAAATGTTT
SNP32324	5.89393	33.292	ATATTCTTTGACAGGCAACAAGAAGATATG	ATTCATGCTTTCATCTATTCTACATTCTTT
SNP8582	13.4474	36.492	ACACCATGTTTGATATATTCCAAGGGACTT	AGCCTGGTAAAAATGAGAAATGGCTATTTC
SNP10595	6.74547	41.814	AAGCAGATGAAAGAATATTTTGACCTCAAG	CTATAGCTAATTTATTTGTGTTTGAGGGAA
SNP11326	13.3083	45.687	TACTTCTTCATCATGCTTTAGAACTACTTC	GGCTTACCAATCCACATCTCCACAAGTGTC
SNP21453	14.0213	46.091	AGACAAAAGCTAATGCTGATGCATTATTGT	TTGTGGGCATCCATGGAAAGAACCTACATT
SNP7012	7.8676	47.595	TTCTTTTGTATACCCAAATGCAAGCAGCAA	GTATGGAAGTATATGTGATCAGCAGCTACC
SNP2260	7.96334	50.044	CCAATTACACCAAGCACTTTCATGTGATTT	TGGTCCCAGTGATGACTCCCACCTTCATCT
SNP57944	13.2417	56.426	GTGAAAAGATTATGCATGATTGTAAAAATT	CAAACTGAGAGCTAACTTGGTTGAATAACA
SNP32818	8.85555	58.73	TCAAATGAGGTCACCACCTATTTACAAGCA	CATATCATATCATTCTAATAACGTTTTCTT
SNP3507	10.9556	59.004	TCGGCTGGTTATCTTGAATCTGTCTCATTA	GTTGTAGCACTAGTAATCCAACAAAAAGGT
SNP2734	12.6225	61.002	GAATAGTGAGGGAAAGGCATGGAGTAGGAG	TGGCTGAACACAAAACTTGTTATTTTTCAG
SNP6281	10.2503	61.018	AGGAATAACTCGGTCTGGTCATCAGGATGA	AATCAAGAAATCTATGGTCGTAGTAATTTC
SNP15001	9.40054	61.173	GCAAACATCCACCAGATTTTTTGGTAAACT	TCCACGTAAAGAAAGAGACTGTAAGAGGAA
SNP2905	13.4343	63.787	TTCAATGATTTCCTTTGCGGGTGGGCAATG	TTGGTGATTGATGAAACCATCCCTTTCCCT
SNP45940	16.7592	64.827	AGAAAACAAATTCATGTAGGCAATTGATCA	GCCTCGCTTGAATTGGAAGAAGGGTTCTTT
SNP2843	17.2371	65.671	AATACCCTACATAGCAATATAGAATTTTAT	TTTGTACTGTCGCTTTTGGAGGAGTTCCAC
SNP2868	14.8182	66.418	CCCCTCAATAAAGAGAGTGTAGCCCTTCAT	TTTTGCTGCAACAAATCCATAGCACAACTA
SNP25206	16.3496	67.524	AAGATCCTCAAAGTTGAACCACAAACTAGT	AAGTTTTACTGTGTCTGGGAACAAGGGTTC
SNP23562	16.7073	68.989	CACTGATATAATCATCACAATGGTGCATAG	CGAATCGCATTACAGAAGTGATTCCAAGAA
SNP57340	17.6332	70.928	ATAACTCCAGAACTTCCTCTGTGCTCTGAA	ATTAGAAATACTGATGTTCTTTTCTGCAAC
SNP22794	18.1943	73.914	TCTGCCATAAAGGAGTTGCTATTTGCACTA	ATGCCTCAACCAGCGATTGCAATGTCATTT
SNP13623	18.4516	74.495	GGATTGGATTTAGATGCAAAGAAAAGATGG	CAGGAGAAGTACTGTCTGTATCTTATGGTA
SNP5664	18.903	75.291	GAAAAGAGAAGTCCTTTGAGGCTAGACCCT	TCCTTCCCTTCCTTGTCCATCATAGCTTTT
SNP6297	18.534	76.407	ACAAGGGTTTACGTAAATAGTGTTATAGAT	GGGGAGGGGGTAAGATAGAGTCCTTCTTTC
SNP39345	19.6003	77.134	GGGTAGTTTGGTCTTTATACCCTACCCTAA	GGAAAGCTAGATATTTTGTGAGAAACTTGT
SNP10741	19.4525	77.932	GTCAATACCTCATTTCGATGTTCCCCTCTT	TCATATTCTCACAATGGCTGTTCAACATTA
SNP4297	19.1619	78.759	TAAATGCGGGTTGGTGTAAGAAACAATAGT	AAGCTTTACACAAGTAGTACCTAAGGTCAG
SNP6478	19.2475	79.282	TGAGGATTTCTATTGTTGTCATTGAAGTAC	TCTATAAGAGTGTGATAAAACAATTCTTCT
SNP1963	14.7511	81.165	CTTGCTATATAAAGCAACTCCAGTAATAAC	CTTGGAGAATCATCCTGTTTATGTCATCTT
SNP65080	20.2928	82.296	GCATAAGATGCTGAAGTTCTACATGGATTT	TTCTAACTTGTTGGATAATAACAATGCAGT
SNP15426	21.0459	85.079	CCATAGACTTCATTAGATATTTTGGTGGCT	ATCATATTCCATATTCAGATGTATGGTTGA
SNP19071	20.7534	87.176	TTCCCAACTTCTACCTTCTACTGCCAAGAA	GCAGTGTCCAATGGAAGGTAAAACTGCTCT
SNP76607	20.0632	88.07	CTCAACTCGAATAGGCTATGTGGGGTTGCA	AAAATGAGGAAAAGTAGAAAGAAAATAAAT
Chr07
Marker name	Physical Position	Genetic position	Forward sequence	Reverse sequence
SNP9942	3.92613	0	ACATAATACAAGCTATATTTTATAGAACCC	TTTGATCCTCATTAGCATCCCCAAATCCCG
SNP54854	4.58857	2.455	CATCTCGACCAACGCATCATCAATGGGGAA	TATGGAAAAGAAAAAGTGAGTTCAGAATGT
SNP22834	3.96678	4.34	CCGGAGTGGATTGCAGCAAATTCAGTTGGA	ATGCTGAGATCACTATCAATGTCTTGTTTT
SNP29153	6.26034	9.101	GTCAAGTGTCTCCACTGTATCTCCTAAAGT	GGTCATCCTGTATTCAAGCGTATCAGTGGA
SNP11182	11.8297	12.517	TGATGATTTTCATGATGTTGCACTCCTAGT	AAATAAATGAAGAGTTGTGAGAAATTTCAT
SNP42462	8.12417	21.805	AAAGATTTCTGAAACAGGGTCCCAAACAAC	CCCATCAAGAAGCCCTTCATGGAGCCACCA
SNP10660	5.93536	24.866	GGAAATACCACATTGACAGGAATGAATTAT	ATCAACTATAATCAACATAAAAACATCACA
SNP19425	6.65871	26.906	ATGTTACCCAGTCAATTATCACATGGCTTC	TCTTCCAGATAAAATATTTACCGAATTTCC
SNP5755	6.6579	27.814	TCTAACCACCCCGCTCCTCCCGCCACCAAA	AATTGTACGAACCGGATGGTAAAGAAACCC
SNP4711	6.73306	29.06	ATGACACTAAAGAAAATTGCATCCAACCTA	TTGTACATAAAGCATAAACCCCCCTAACAG
SNP37963	6.31485	30.889	GCCCCAAAAAATTGATATCCCAGAAACAAT	TTTTTGAATTTATGCGTGACATTTCCTCCT
SNP3951	8.18875	31.539	TGGGACAACAGCCCCACTTTTTCTACCACA	CAGATAATATCATTTTGTATGTCATGTGGG
SNP2975	12.1617	32.831	AGCTCTAAAAGGTACTCTGTTCCATCATTT	GCAGATAAAAGAGCAGTGTAGGCTTCATGG
SNP13968	4.89004	33.32	AGCACAGACCCCAAGCATAGGGTCCATCAG	TGCTTGGTAATGGAAGCCAAGGAACTCCAT
SNP4278	6.56473	35.831	GCACATGGGCAACAACTTTCATTTTTCCAC	TGATTCAGAATTTTTCAATTTCTGGAACAT
SNP1876	4.44965	36.938	ATCACTCTCCAGTCATCCCACCCACTGCTT	AAGCATCATGTTGATGTCTGTACAAGAACA
SNP5111	7.72852	39.39	GCTAATAGATTCCAAATCAAACAATGCTTG	TGGCTCTTTGGAAGACAAAATGACAAAGGT
SNP1529	9.17279	42.101	CTGATCCACTAAAAGCATGGATGAAAGCAT	CAGAAAGAAGAACATGATGATGCTTACACA
SNP2037	6.09578	42.952	ATCGTTCCTCTAGTTCGAGTATTGAATCGA	GCTCATCTGAGCGGGCATCATCTGCAGTCG
SNP30113	2.96832	44.602	GATTTTCGTTGGCAGCTTCAGAGGATGGAA	CTGATAATGTGTCAAGGAACTCGGTGAACA
SNP3105	2.16194	48.423	AGAAAAAGTAGCTAGTCCATGCATTCACGG	TCTTCTTCTGTCTCATCTGTTAGATATGCA
SNP8085	3.13859	49.646	ACCAATACCAGAAACAACAAATAGTTTCTG	AAATTTTATCAAAGTTATGGCTTTCAACAC
SNP3277	2.62783	49.721	AAAGACTAGGGTGAGTGAATATATCTGTAG	CCTTTCACAAGTTTCTTCCTCGAGAACTTC
SNP7241	3.5907	50.27	GGAAGTCGCGTTTCTGCCCAAAATATGCCT	TCTTTCAGAACAGAGAGGTCAGTAACTCTG
SNP2768	3.54473	51.223	GGCATTCGACTTTTTCCTAACTCCAAGGGG	ACAAGTAGGAAAAAACAGAAGAAAGCTTGG
SNP70046	3.14903	52.115	AGTGCATACTCATGTAAACAAATAAAGCTT	AGGACTGCTAATGGTCAATTTTGATATAGC
SNP16536	14.9809	56.389	ATATACAGGGTGAGATAGGGAATGGACAAG	ATCAAGCTACGCTGGTCTTGTCTATGTATC
SNP14505	1.93528	59.502	TTCCTATTCCTATCAAATAAAAATATTCAA	CAGTCTTGATCATCAGCAAGCACATTAGTT
SNP7325	1.55308	65.561	AGGAAAAAACAAGAATCCTCTGCCTAAAGG	GACCTTTTTGTCAGTTGCAGCTCAGGCTAA
SNP34334	1.49713	69.614	AGGAAAAACAAAATCGTACTCGGGATACAC	GTTTAGGTTGCAAATATTCTAACCATGTTA
SNP15822	15.8201	73.41	TGAGAACATATATAAATAAGTCCAGAACTT	CTAATGCAAAATATAAAATATTGTGGTTGG
SNP33624	0.502977	74.292	TAAACATTGTAAACTTCACATTCAGCAAAG	ACGGTAATCTCATAGCTTCAGCTCAACTAA
SNP5456	15.5693	75.002	CAATTATTTGTTTCGTAGCATAAAATATAT	AAGGCATTATTTGGAATTCATGGGTCCAGA
SNP3821	16.798	75.493	AAGCAATTCTAGGAACTTCCCCTTCTAGGT	CAAACCAGGCTAAACAGAAATCCCAGGGAA
SNP11248	15.7244	77.108	CAGAAAATCAAATAATTTTTACATAGCATG	CGTAGATGGATGATGACATTACAGTACCGA
SNP15555	16.6112	79.292	ACCACCATCAGGTGGTCTTCTCTTCAATGA	GTGATAAAATCGTAGTTGCATGCATAATAA
SNP35103	0.977468	82.243	AGAAATGCTTGTGTTGGTTTGCTTCTGTAA	CCCAAATCTTTCAAAGATACTTCCTGGATT
SNP2663	17.3158	82.354	TCCAATGTCTGTTTGTAGAGAAAGTAGGAG	CTGTAGAATCAGATCTGGAGAAATTTCGTT
SNP20018	17.4832	84.501	ATGGGATGCCGGTGAAATTCACTATTGCTG	CTGGTCAATTGGTTCCACAACTTGGACAGC
SNP33601	17.592	86.381	GATGACAGAACTAACCCAGTTGTATTCTAG	TTTCTAATACAGGTCATTGCTCTGGTTCAT
SNP27755	17.7948	89.737	TTTTGATGCGTCTTTTTTCTTTTCAACGCT	CAAAGTATTACTAATGTTGTACCATGTATA
SNP20984	18.1506	92.149	TTCTGGTAGTTCAGGAGTCCAAAGAGATAA	TGCATCATAGGAAGGATTTACTCCTGGTCA
SNP3536	18.4824	93.752	ATACCCTATCTCTCATTATATGTCTTCACA	TGAATGGTATCTCTGGAATGGGCTAATTGA
SNP5240	18.5847	94.142	TATTTGTTTTGGCTTGGTATCACCTTTTCA	AGTCCACATATTGAGTCTCGAGTGAAGACT
SNP7523	20.5777	96.163	GCAACTAAAGAACATTTTCAGAGTTCCATG	GAGATGTCAAGCATTGTCTTACACCAAAAA
SNP3389	20.7631	97.435	TAAGGCTCTCCTTTGCAAATGGAATTGTCG	GGGGATGGGATCCTTGCTTCTCTAGATCCT
SNP35599	20.2074	98.903	GTACTTTGCTAATGGGACACTTGAATTTTT	GTTTGGACGAAATTAGGTTTCGATACCATG
SNP28963	19.6018	99.467	ATCATTTTCCTTTCATGTGAGGACGTGTCT	TGATTCTAATCCTTGAAGGTTGGTGTCAAT
SNP4955	20.6926	100.905	CTAGCAAACCCAGAAGTAGTTCAAGGGTTT	ATATTTTCTATTTTTCCTCTTCTGGGGTCA
SNP25069	20.7941	103.203	TAGAGGAATTCAAAAGGTTGGCATGTAAGG	TCCTTGAAATCTTTAGTTTTTATCTAGATT
SNP5535	20.5827	104.84	ATATGCGCCTGGTAATCCATTCTGAATCAG	TACAAATATTTAGATTATAAATGTTATGGG
SNP13497	20.4651	106.705	CACATTTATCAAATGATGAAACAAGCAGTA	CGTTATCAATATATTCACCTAAAAAACGTC
SNP13971	20.3652	108.736	GGTCTGATGGTTTTTGGCTAGGAGCCATAT	TGGAAGTTGAATATTCGGGTAGGCATTTGG
SNP32013	20.9021	113.688	TGGTTTTCTGCCCCACTTTAGGTTGAGACT	CTCAACTCGACTTGAGCTCACCCTTGTAAG
Chr08
Marker name	Physical Position	Genetic position	Forward sequence	Reverse sequence
SNP68602	9.81154	0	AGAAACATAGTACCACAAATGATCGTCAAA	TTCAAAATTCATCCAAAACAATCATAAACA
SNP33851	2.26328	4.808	AAATGCATTTTTGAATGGAGATATGGAAGA	TGAGTCAATGCTTGACTAAGAAATTTGAGA
SNP7261	7.7752	5.939	ACACACCATTGAGGTGCATTTCGTTCTCAT	CCCATTTCTTTGCTCTATTTTCTTTACTTC
SNP5563	2.46292	9.893	ATCATTGAAATCAAAAAATAACACAGTCAT	GAAAAAGATTCAAGTTTTTTATGAGACTCA
SNP47539	1.72812	11.243	TCTCTGTATCAAAGGGGTTTCAATGACAAT	AGAAGGGCTTTGTTCCTCAAGGAGATTCCT
SNP1400	0.914316	12.55	TGCAATTAGAGTAAAACTTACTGGTGTGCC	CCAAGAAATCATTTGGATTGTGTTCTGTTT
SNP36300	0.853789	13.425	TCTCTGTATAGTTGCTGAGAAATCTAGTTC	ATGGTGTTATGATTCAACTTCATTCCCATG
SNP7949	2.01378	14.254	ACAAAAATACTACAATTATTGGAAAATCAA	CATGAACATTACTGGTATATAACTAGTGAA
SNP11597	1.20045	15.155	AAGCTAAATCAATGTCTTCAAGAGACCGGG	TCAATCTCATTCAAGTTCGATCCAACTCCA
SNP25403	4.60078	16.068	GCTTGCCACTGTTGATGCATATGGTGTTCG	CCCCTAACCTCTTGTAATATGTACAATAAT
SNP33766	0.0779205	17.325	AAGGAGAATAATTTGTTTTTTCTCTATTCA	GTGAAAACTAATCCATTATCTAATTTTTCT
SNP6507	3.38002	18.16	CTTTGAGAACACTGGCTTCATTTGTGGACT	GATGCTAATAGCAAAATCTCTTTGTCCTTT
SNP3930	4.03237	19.113	AACCTTGTCAATTTTTGCATTTGCTTCAAA	ATGAGATAAACTTTGAAATACTGGTTGTCA
SNP7288	7.71813	19.566	ATTATTAGCTAAAATTATTTGATAATGGTG	GGAGGGATGTTTGATGTGGAGATCAGGTGC
SNP7856	7.48555	21.749	TGGGCATGATATCCCGGTTGGTTTGGAACC	GATATCCAGATTTCATCTCTTTTGACACAT
SNP4378	8.11739	23.08	AACATTGGAACAAGGGATCGAAGTGAAAAC	GTTTCCTCTCCTTTAGATACCTTCAACCAC
SNP59191	10.6393	27.644	TAAATACGCACATATATATTAGAATCAACA	TTCACACTTTCTTCTTTGATATATGTATCT
SNP11354	1.07144	28.117	TTCTAAAATCTTAGGACATGAGGATATGGC	GATTAGTCATGTGATTAGGCTTTGTTGGGT
SNP6538	10.5237	31.432	TTGGGCTTTTTTCATTGATGATAAAAGGTG	ATTCCTTCTGATGACCAAATAGCTAATGGC
SNP8360	12.7025	32.321	AGCTGTTTTCTTTTCTTCCCACTCTTCCCA	CTTCGTGAGAAATCTTCACCATGATCATAC
SNP28059	12.7222	35.449	AAATCTTTGTCACACTTTTGGGTGAGAAAA	GTCAAGGACCAAACCCTCATATAAACATAG
SNP4144	13.0096	37.395	CAGATCTCACAGTGCTCACCATGCTGTTGT	AACAACACAACATGCAGTGTTTGTTAGTTC
SNP39250	13.4066	40.12	GTTTGCAAATTTCCCTAGCATGGTAACAAA	CAGGTCAAAAAGCGAATGAATCATATATCT
SNP5125	13.0657	41.652	GAGCGGGGGATAATTTATGATTTGACAGAA	AATCAGAATATGGATTTGGTAGAGACTCTA
SNP14925	13.6941	43.278	GGAAATTACAACTGCAATATCTTACCTTAG	CAGCATTTGACTCGACCAATTTTTTCTCAT
SNP1767	13.5559	45.931	TGCATTCTGTCTGTTTGCCTATCAAAAGAA	AAGTTGTAATTCCATTGATGTGCATCATGT
SNP12406	13.9822	47.273	CCTGAATAGCTATCCTATGACTAAAATCCT	AAATAGATTGGTAAGCTCGAGTGAGTACCC
SNP14360	14.4553	49.576	GGAGCTGGGCATGATAATTTTCATCTGCTT	CAAGATGTCTAAAAACGCATAGCATACATA
SNP25413	14.3078	51.191	TATTTTTAGGTGGGGTACCATTTGTTTGTG	TTTCTGATATTCTCTATAATTTTGGATAAG
SNP6643	14.925	52.113	TGCAACTTCCTCACGTTTATGAGGATCTCT	CATATATACTCATGTGGATTTTGTAGTTTG
SNP4952	14.9503	53.01	GATGTTTTGTGTCTTGTGATTATGAACCAG	TCTTTGCTTGGGATACTTAGTGAGAGGTTT
SNP10675	14.6816	54.376	CGTCATTTAGGGGTTTAGGGTTAGGGTTAG	TGGCATGTTCAATTGAAATCTGAGATGGTT
SNP42552	15.2569	56.339	ACTATTTGACCATCATTTACTGCTTTTCCA	CTAAAGTTCCTCTCAAGTTCTAACTTATAA
SNP4897	15.5349	56.526	AATAGAAAAACAGGGGAAAGAGTTCAACTA	CCTGCATAGCATGAAATAAGAACAACTCGA
SNP17336	15.9679	57.091	TTCCTAGTGAAGTGACTTTAGCAGTATTTG	TTTAGCACAACAAGAAAATCATTTTGAGCC
SNP7927	16.168	58.24	AAGGAGATATCCAACGTTATGTTATTGAAT	ATCATCAGTCGAATGGATGAATAGAGGTTG
SNP9127	16.2841	58.546	AGATAAGTGATTAGGGCTTTACCCTATCAT	TTCCATTGGGTTTGTACAACCACCGTTTCA
SNP37059	15.452	58.72	AACAAATTTCTCGTCTCTATCAACCTCGGA	TCTACACTCAAGCTGCATAAAGCATAAGAC
SNP13322	16.2911	59.367	TGATTGGTGATAGAATATTGTAAAGCCTCG	TTTTCCTCCCTTTATGTGATTCTTGTCTTG
SNP23241	16.4024	60.188	TGTTGAGATGTCTACAGTAGGCACAAATCA	CTTTGCTCTAAAAATTATGTCGTGATGCTC
SNP9945	16.6544	60.944	TAATCGTGTCCTGTCAATGAAACCTAGAAT	ATATGGTTGAGTATTTGGTTTCGCTAGCAG
SNP16509	16.2637	61.698	ACTGCTCCGTGATAGGGAATTGAAACAAGT	CTCTATAATTTGTTAGCTTCCTAAATGCAA
SNP8488	17.2273	62.289	GGCAGGTATGATCATTTAGCTGGTGCCTAT	GTTGGTTGGTTGATGTTTTTAGCCTAATTA
SNP51494	17.0654	64.047	TGAGTAAAGAGGTCCACAAAACACACCAAA	TCTCTTTTCAGGGTTTGATGAAATAATAGT
SNP15308	16.7236	64.34	GATGAGGCAAAACCAGATAACGTGGTTTTT	ATTTTCTATTGATTTGAATCTTTGGCTCTA
SNP9152	19.3723	68.582	ACTTCAACTGCCCCAAAAACAGGAATTCCT	ATTATTTTGCCTTGCGTGGAAAAGCCGGTG
SNP4735	19.0174	69.696	TCATGCTGCAGTAACTTACATCATTTCGAA	ATAAACTAAAGAGCACTTCACCCCAACACT
SNP29810	18.3372	70.321	GAGAATGTCTTTAGTAGTAGCAACGATGAT	TTCTTCCCTTTCATTTCTGTCTCATGTTTA
SNP7780	18.9128	70.623	TCCAAGAACCTCCTGGAAGGAAATTCACCT	TGCAATTTCCCTTCTTTTCTTTTCTGCCTT
SNP2365	19.2411	71.998	TGGCTATGCTTGAAGTCCAAACCAAAGTAT	CACCCTGTCAAAAAGGAATACAAAAGTGGC
SNP15523	19.1251	72.449	GAGGCTCTCCTCAAAACATTATTCTGCATT	ACGTAAATGCCAAGGCTCCAGCTTATGGGA
SNP74138	18.2026	73.626	ATTTTCAATCTTATAAGCCTTTTATGACTA	TTGATGGAGGATGTCATGTAAACAGATCAG
SNP10710	19.4637	75.028	AGCAAGCATTTATTCTTGACAACAAGTCAT	GACCATTTCAAAAACATAATTAGCAAGGTA
SNP2047	19.9801	75.812	ATGACTAGGTCAAGTAGCTGTGAATTACTC	TGTTTTTCTCACTGTTTCAAAGTGTACTAG
SNP21320	20.0454	76.883	GGGGCACCTACAACTACAAAGAGGAAAAGA	TAACACATTTTTTACAGCATGTCTTTACGG
SNP7221	20.2288	77.871	TCTCTATATCTATCATCTATGGTGCATGAT	AGTGTAGCTCAGTGAGATGGATGAGTTCAC
SNP3368	20.2378	79.623	TGCTCTATATCACATAATTGACTCCATGAC	GTGCTTAGTCATTGAGGTAGTGGATTCCAT
SNP22797	20.4058	81.361	ATATTCTCACTGGATATTGGAACCAGATTT	TGCTGGAGAGATGGTGGGTGAGTAGATATA
SNP40828	20.4372	82.178	TTTGATTCGAAATTCGAAATTCGAAATTGT	GGAATTGGGCAAGCCTAAGCTATAATTGCA
SNP10302	20.9475	83.531	ATACTCCAGAAACAAACAGAAACACTCTGT	AGCTCCAACAAGTGCAACTGCAATTCTCTG
SNP37936	21.1713	84.266	AGAAATTTATTGGGTACCTAATTTTATATT	CATTATTGTGAACACCAAGTTTGATCTGAA
SNP17118	19.1706	85.719	AATCCCGAAGAAGTGCAAAGAGTCGAGCTG	ATTCTTTTTCTATTCAACACATGGTCATGT
SNP4563	21.4555	86.461	ATATGCTCGTGTTCCTAGACTACCTACAGC	TGTGTAGCTCCGGGATGGATTTCAGGACCA
SNP7839	21.2544	87.211	TTCGTAAGTCAAGTTCTGACTCTTGTAGAT	CTATGGTCTATACAATAAAATTCATATCCT
SNP6233	21.4541	88.742	TTCGTTCTCTAACGAAAATAATGGAAGGAT	ATGAAATCCTAAAAAATTGTTGATCATATG
SNP26471	21.9218	93.845	AAGTCTCATTGAAAATCACAATAGTAACTG	AATGCAAAATATGGAGGAATCCCAATTTCA
SNP48997	21.047	96.316	ATAAAAGATAGTTATTTAGTTTCACTAGTT	AAAGTACAGGTTTATACCATAATTGTAGGT
SNP11554	22.294	103.287	TTCGAAACCAATAATTCAATGCAAAAGGCA	CCCAGTCAATTATATTATGATCTTGTTGTT
Chr09
Marker name	Physical Position	Genetic position	Forward sequence	Reverse sequence
SNP2985	0.536	0	ACAGAGAATTGCTGGAGAAATCAAGTCTTT	CTGGCACAAAATAGGATGGTACAGAGCCTC
SNP2331	0.706936	3.175	CATGTTTCCTACATTTTCTCTGCAAAGCTA	CAATAGCAGAAAGTCTCTTCCATACGCAGA
SNP7840	1.38871	8.512	CATTGGATCAAACAAATTGATCCCAACAAG	AAGAGATGCGAATATATAGTTCCTTCCTAT
SNP6784	1.16531	10.191	ACTGCAAACTTGTTGTTCACAATTTTTGTA	ATGGTTCAATAATGGAGAAATATGGTCCAC
SNP41749	1.21603	14.653	CAGTAAAGCGAACTATAATCGGTTTCTGAA	TGCTTTTTTGTCCAAGCAATCCACAAGAGT
SNP427	6.1464	16.084	AGAAAGCCATCCAACTCAAATTTTTTACAC	GATTGCATAAGGATATATACCATTGACTTA
SNP1619	2.9091	22.696	GCCAATACAGTAACATTACGAAAGGAGAAG	GATTTGTGATTGGCATCTACGGGCGAATCA
SNP20364	4.19574	27.348	GAAGCCTACAATAATGAACTCAAACACATG	TTCACATTCTATACTATTGCTATTTTATGA
SNP19515	3.14221	29.025	GAAATTGGATTCCTAATAAAGGACAAAACT	AATGAAAATAGTAATCCCTGTACAACCAAA
SNP9861	3.58773	30.017	GCTATAGGAAGCAGAAGAAAGATTATGAGG	TAAAAATACCAGGTTAGATTGTCCAATAAA
SNP37154	5.18887	32.107	CTTATACCTTCATTGTAAAATGCAGAAAAA	ACAACTGTTGTATATGGTCTTATAGTTTAT
SNP22528	4.33355	33.621	TATGGAGTGTTTTATTTTTCGAAAAGTCGA	GATGGTTGCGAAAGATCGACATTATTTTTC
SNP1045	5.44725	34.969	CCGATGACGAAAAGGGGCTAACGATCTTTG	ATGATGCTGCTAAGAGTGGAGCTGCCCTCA
SNP4750	4.96248	35.937	TGTTGGGATAGAAAACTAAACAATTATTAG	AACACCTTTCCATGGTCTCCTAATTCCCTG
SNP24792	4.33451	37.163	GAAGTACTTTTGCCTTGCTTATACATACAA	TAGTGTTTTAGTGCCTTCACCACTTTGAGA
SNP5581	4.1448	37.76	TGGATTTTAGCATATAAGAACTTTCACTAA	CTGCACAAAGAAAATAATGATCCTGCAAAT
SNP47062	5.82426	40.908	ATATTTTCCATTTGCAATACAAATGATTCA	TTTCTTTGATTTTATTGATAGGACTTGATT
SNP10822	5.81632	42.893	TTTCCCAAAAATTTATAGTTTTGACGTATA	TAATTCATGGGGTGTCTGAAAATGCATTGT
SNP20527	4.23023	45.477	GGCAGATCATGCAAATTCAGCTCCTCAAAT	CATAGCCAGCTCCGGCAAGTGATTCAAGAA
SNP27781	5.91187	47.238	AATTTAGTATGGGAAGAACAGAAACTCATC	AGGCTGATAATATTTCCACTTCGGTTTTCA
SNP29037	6.85633	50.274	TATGTGGGACCAGTGGGTAGACATTCTTGC	ACCAGCCATCTCAATGTTCATCATGAAAGC
SNP14047	7.49569	52.024	GCTTCCAAACACCGATTGGCGAAGGAACCC	TGCAACATTATGCATAATGCTTTCTACTGA
SNP64847	8.34773	53.337	GAGCTGCACTTCCCACACTCTTCATGGTCA	ATTGTATGGACTGAGTTTGCTTCACATTAG
SNP31294	7.34375	54.399	AGAGCGCCAAAGAAAGGAGGCTCACCCTAT	CAAACAATTCTTCTCTTCTTATCTAATCCC
SNP24167	9.42636	57.104	TCCAAGTGATGCACTTTCTAACACGTTCAC	GGGAGGACTTCAAGTTTCGTGAAGCTTTTA
SNP73732	9.57733	58.324	TCACATAGTAAGAGAATATGACACCCAAGA	AGAACTTATAAATGGTCTTTTTAGATTGGG
SNP39728	13.1316	58.577	ACATGATCCAACTAAAAGTAAATGATGCAT	TTATTTATAGTATAGTTGAGCTTGAACTAC
SNP9109	13.1624	63.86	ATAGATGGGAAACAAGGCATGCTAAATATT	ACAAAGTGTATTTGAAGAAATCTTCAAGAA
SNP38225	13.8056	64.379	ATGCTACTCTTTTGGTTATTGTACTGAAGA	AAAATGATGGGATTTGGGAGACTACTTGAA
SNP17106	17.8797	65.826	ACTTGAAAAAGTCATATCCATGATTCTTGT	ATCCCTGCATCGATTGTAATAAACCCGAGC
SNP2524	14.3306	68.028	GTGCTAACACAAGATATCAAAGTTAGTTTG	ATGGATGTTGGGTCTCCATCAAGACCCAAA
SNP4531	17.5136	68.202	GCCACTTATTGACTTTAGCATTGGAGAGGC	GCTTCCCAACACAAATAACAAATCATGCTA
SNP15527	18.7154	69.189	GTTGTGAATTTTAGGTGTATCGCACACTTG	CAGATTGAAGAAAATTATGTGCAAAACCAT
SNP5134	19.0792	70.907	CTAACCAGCTTCAGAGGAAGTATTGAATTG	TAGCTCCCCTACAAATGAAAACCATTAGCC
SNP1848	19.9774	71.587	GTGTTGACATCTAAGCTAGTATATGGATTA	ATTAGTAGAGTGATGAAGAAACATGAATCG
SNP7185	19.7165	71.645	TGAGCTACATATGCTCCGTAATGGTTGTCT	TGCGATAGGCAAAATAGTTTGTGTGATCAG
SNP6989	18.7764	72.519	AAGGGGAATAAACTTCTACTGTGTGGGGAC	ATTTGTTACCTTGCAAACCCATGCTTTCAG
SNP36056	16.2122	73.613	GACAGATTGTGACCACTCCATGTAATTCTG	ACACAGCTATAACAGCTGTGTGAAGATCCC
SNP36136	16.3494	76.263	TTTATTTGTCCCATACTAGACCAGATACTG	ATGGCTTTGGGAATTTGTGAACTCTTATGG
SNP48946	19.5146	79.251	GATACAACTGGTGACAACCTGTTCTCAATA	GTTTATAAACAATGCAATAATTATTCCCCT
SNP2288	18.4721	80.205	CAAGATCCTCTCCCTCCAAAACGCAAGCAA	TCGAAAAGCTCTAGTGAACCCTTTGTTCCC
SNP69611	18.6761	84.315	CCATTCTAGAAATAAATTATTCTAGCAATA	ATATGTGAATAATTGAGATGATTTGAGTAA
SNP5311	21.9097	85.643	TCTGAACAGTCACATCTATTTTTAGAGAAA	CCCCTCTTCATAGCCATATCCAGAACAAAG
Chr10
Marker name	Physical Position	Genetic position	Forward sequence	Reverse sequence
SNP2307	12.9671	0	CTGCAATATCAAGAGTGAACAAGTGTTGCC	GCCTTTTGACATGGTAGCTTACTTTTTAGT
SNP5818	17.1117	9.642	TAAACTAAAAGCAATATTACCAATATTTAC	TATATACACAAAAAGAAAAGTGTAAGCACC
SNP17554	17.1597	10.809	AATTATAAGTGAAGGATGAGAAATCATTCC	TCAAACTAAGGGCATGCTCATAAACTGTTC
SNP13697	17.2738	12.154	TTGACAGATTGAAAATTTGCAACTTTTATT	TATGTGGATTTTAGATTCTTATGCTGTGTT
SNP4323	17.203	13.485	CCTTTTGTAAGATGTTTGGTAGAATGTTAG	CAAAAGTGTCCTGGGAAGATATTGGAGGAC
SNP7975	16.4343	15.3	CTGCACAGTACATAGTCTCTGTCTGATATG	AAAGATAGTCCCTCTCTAACTCATTACTTA
SNP16508	16.3356	16.846	GAACATATATGAGACCATCTTTCTTGATTG	TTCCAGAGCAAGTGGTTGTCTTTGTCTAGC
SNP3553	15.1593	17.717	GTATGCATGCGATGCTATGTGCTAGACCAG	TTATGTGAAACAGTGGGATGGTGGCATAGT
SNP8012	16.1992	19.104	AAAAATAAACAAAATAAGTGACGACTCCAA	TGAATGGATTCTAACTCATCCTTCATAGGA
SNP4587	14.1038	20.073	TGCAATACGACAGAGTTCCATGAACATTAT	AGCCTTACATGTACCTAGACTTTTCCATGA
SNP47113	12.1445	21.087	TGAGGAGAAAGAAAGGATATATGGAGCAAA	TTCAACAGGTCGAAGAGACTTTGACATCAA
SNP6691	13.5644	21.44	GTCAATTGTAGTAAGTAGACCATATAAAGA	TTGACTATAGTGAAGTGTTCTATCTTGTTA
SNP21170	15.1037	22.582	CTGTGGATAAGGACAAATGCCAGTGGAATT	TGGCTAGGAGGGATGCTGGCTATGGATATC
SNP2871	11.8662	23.862	GTTGGCAGGGATCCTTTGTGGGGAAGAAAC	ATTCTAGTGCACCCTTTTTGATAGGCTTTG
SNP16528	11.5588	24.154	GGAGCAAGGATTATATCTTGGCTTACATAG	TGAAAATTTGCAGTAACAACCCTCCATATA
SNP48621	10.1376	24.694	AAGCTCTCATTTTTCTCTTTTTGGTGCAGT	CTCTATATTTTGCCTAAATTTAGTATGGTG
SNP10969	8.05532	28.567	AATAAATAAAATAACACAAAAACCCATTTT	ATGACTACAACCCAATCAACCCTAGACGAG
SNP33662	8.33916	31.223	GAAAAATTTATGTCAATAAGATAAACTTAC	CTTGCACAGGGAACTTCATAAGGACTAGCT
SNP4373	7.14249	32.858	CGCTTTCTGCTGAGTTTGGAAGTTGGAATG	GCTCACACCCATTTCTGAGAAGCATCCTGA
SNP53049	6.82893	33.758	TTTGGAAAATCGAAAGAAGTTCCAATAATT	AGCTTCTCAGTAATCAAAGGAACATTTGAG
SNP15854	6.38131	34.959	TTTCCATAACCAATGTCCTGGTGGCTCCAT	TGCGCTTCCAACGTGTGTGAAAAAGTGGTC
SNP4245	4.8138	40.595	GGTTGATGTATTTGTGTCTTAGTTAGAATT	ACTCCATAGTCATTTTCCTGGTATTAGATT
SNP10236	4.63891	41.675	AATGAATAAGAAAACATCACTCCTGTAACT	AGGAGTGAATGACCGCTAACAAATTCTTCA
SNP21088	4.64836	43.423	TTATCTATTTGGTGAAGTCGAGACTATACT	AGATGGGATGCAGAGGATGGAATAAGTGAT
SNP20180	2.86851	48.577	GAGGTATAGTTTCTGTTCCTACTCTTTCAA	CTTTTCATTCCTTCAAGGAACTAAACAGAA
SNP2668	1.69296	54.891	GAGCATGAATGAGAGACCTCCTCCGCTTCT	GGTGCAACCTCGTGGGTGGCGCAGTCTTGT
SNP30278	4.63112	56.741	AGAGTGCTAAAGAAGAGAAGTACTCACATA	ATTCTTTACAACATGAACTAATTTTCTAAC
SNP5011	2.70872	65.934	ATCTGATCATGAGCTTCGCGCTATCACTGC	TGGAGGGGCTTAGTTCCAAGTGCACACTGC
SNP6161	1.07154	90.687	CCCAAGTCCATAAGTAAAAGTGGGGAACAA	AGCATGACACCCTTGAATGAATCAGAACAA
SNP5126	0.980533	94.352	GCGAGAAATAATTCCTACCAAAGGGAAATC	GTCACAATAAAAGAACTTTGTGTTCCAATG
SNP1244	0.469957	96.945	TTGCAATCAAAATGTTGTTATTAGGCTCAA	TGACAAGGCTATTGATAGGGTTTACTATTG
SNP24244	0.757669	99.43	CTTTTTAGCTCTTCTATTCTTAGAAAATCA	GAGAGGGAAAGAAGAGTAAGCATCATGAAC
SNP33650	0.832717	101.485	TATGTGAAGGAGGACAATATAACAAAATCT	AAAAAAAAAACATCAAATTTATCACTAAAT
SNP38740	0.217087	104.286	CATTTCACTATATAGGGTATGCATGCAATC	GCAGAGAAAATAGCAAAAATAAAAGTGATC
SNP21745	0.621059	108.921	TTCACTTTTTCCCTTTCTTCTTTCTCACTC	ACTCGGCTTTGAAGTTTTGACACGTAAATA
Chr11
Marker name	Physical Position	Genetic position	Forward sequence	Reverse sequence
SNP5088	1.83586	0	AAGTGAGATGGGGAGACAGGTGAAAGAGCT	ACAATAATGAAGCAAATCAAGTTTATAATG
SNP26914	1.95618	5.751	AACAGAGTAAATTGTAGAACCATTTCCTAC	CTCACATTCTGATGGCTCTATTTTATTGGT
SNP3168	1.98051	9.319	CGTTGCCACAATAATTTGTTTCCCCTTGCA	ATTTGACCTACATCTATGCTAGGGTAGAGC
SNP3269	2.68017	12.68	TTCGAACTGTTGCATGAATTATTAGCATCT	CTTGCTGCATCATGAAGATTGGAAAGTCAT
SNP75232	2.68684	15.797	TAGATTATTATAAATATTGGTATTAGCAAA	AAGACCAATGTCATACAAGGATGGATATGG
SNP2110	2.59342	18.545	GTTAGAAGCATAGGTCATTCATATGGAAGG	AAATCTGCACTCATGTGGACTTCTCTTTGT
SNP9464	2.5941	22.04	TATTCAGAACGCCAGTTTTCTAGATAACCT	AAAACATGACATGAAATTCCCATATCATCT
SNP14415	3.54727	28.921	TGTGTTCAGAGAGGTTCAATATGACCTAAC	TGACACTGGACAGAAAGAAGATAGTATTTG
SNP5463	4.00207	34.29	GAGAAAAAAACAGGTGTGGTATCAGGAAAG	TGGACAGAACAGATATTGTGTCATGCAAGA
SNP22515	19.1734	43.478	TGTCAATTCTCTCCTCCGGCAACTCTCTAC	AATATTTCAAAGCAAATATGTAAGCTTGGA
SNP2182	6.47383	45.954	ATGTAAAACACGGCACAATGTAGCAATGGA	CAAATTTCAGTGGCACCATTCTGGTGACTA
SNP19552	6.22673	46.796	TAATGGGAAAAGAAAAGAAACGAGACAGTG	ATAGAGAAAACATGAGGGTGGAGAAAGAAG
SNP2286	6.9961	48.796	CAAGAGATGTTAGTCCTCAAGAGTTGATTA	GAACATAATATAAGTGTATGAAATTTACCT
SNP16741	10.8811	51.49	CATAATTTTTCCATCTTATGCAACATCTGT	GAGAATAGACAACCCTCTCTGTATGATCTC
SNP39402	14.6001	54.118	AGGAAAGACGAGATGTAGTTGAAATGACTG	TGCGTTCCCTATGTAAAGTAATATGAGAAA
SNP7659	13.6412	55.93	TCACCACAAGTCTTATAGCTCCCTTTTCCC	GGACAGCAATAACGCCCCACTTTTGATTCT
SNP15358	14.243	59.394	AATACATGTGGCTAATAAAAGTGTAGTTGT	AAAGTTTAGCATTATTTTGAAGCCATTTAG
SNP15935	10.4334	60.492	ATGAAGTCTTCTTCATTATAAGAGCAGAAG	TCAGCTTCTAACGATTCAAATGTTAGTATA
SNP16169	9.87177	62.012	GTTATGCACCAATAATTTTTCAAAAAAGAA	ACTACGGTAAGTTGCAGAGGATTTGGACAG
SNP12336	10.8057	64.558	CATAACTTTTCCATCTTATGCAACATGTGT	GAGAATAGACAACCCCATTTGATTGATCTC
SNP2659	7.66977	66.925	CACTGTTACGTCCAACAAGCTTGTACCGTT	CGTAATAGAGAAAGCACAGTCAAGCCTCTC
SNP51803	15.3954	69.374	TTTTCACAGAACTGCAAGCATATATGAATC	TGCACTGCAGATCACCATAAAGACAAGTAA
SNP5820	17.9236	74.165	CATGCAAAGCTACCATGAAAGTCAGTTCCC	AAAAAAATTGAAGTACATTTTGTTGGTGCT
SNP11172	8.73269	78.011	TCCCAAAAATATATAGTGTCTCTCCAAGAT	TCATCAAGATAGTCCTCTAGACATACTACA
SNP2204	8.11471	92.202	GGGACTAAAAGTCTCATTAGTGAACAAGAT	TTTTTATTGGGATCCACTTTGGATCCCTTG
Chr12
Marker name	Physical Position	Genetic position	Forward sequence	Reverse sequence
SNP24324	22.4976	0	AGAGAATTACACCTAAGCAATCGCAAAGAC	CATCTGCGTAAAATGGAGCGAAAAAACGCA
SNP61234	21.9173	3.151	TAAAGTGGAGTGAGCAGTCTAGGACTTTGT	AGTTGCCCAGTGGACTTGCAATTGTTGCGC
SNP37726	20.3192	3.682	TGCAAAAATGGTTATGTTTCTTACCATAAA	CACAATAAATTCATCAATACATTTATTATT
SNP15791	17.3644	5.039	TTCTGTCCTGAAACTACAAATTTGTCTTTC	ACTTGTTTTTGTTTTTCTATTTATGGTCCC
SNP32086	21.2725	5.941	TGATGTGTTGGATTCGTTAGTCGGTTCATT	TATTACATTGTTTTTGGTTGGATGCTTCCT
SNP9113	20.2483	6.374	CCACCCTGTGAACTTTATTGCATCCATATT	AATTCCTATAGAATTGTTCCCACAACCCAA
SNP18602	21.9479	8.566	ATTTTGATTTTTGCTTCCTTTTCGTGTTTC	TGTTGTATTTGAAATGGAAACCTAATTTAG
SNP3253	21.7258	10.708	AACTATTGAAAGATTAGTGAGGGAAAAAAA	CTCTATGGTTGTGGATTTTTCTGACACCTA
SNP41742	20.0799	12.481	ATAGTCCATATGTTGAAACAATGTTTACAA	TATTATGCAGCATGCACCGTTTTGCCCATT
SNP3122	21.8876	12.991	CCACAAAGGGTGTTCTTTCCAATAACTTCT	ATCCTGATCATAGCTTAGGCATAAAGCAAA
SNP6760	20.6334	13.919	CTACCAAAGTAACTGTCAATTGTAGAAACA	GATTCGTCTCCTTGTTCGAGCAGAATGCGA
SNP39407	20.2418	14.544	AGAGGAAATTCTCACCGCAGGAGCCGCCTC	GAGTGCCACACTTGACTGTATACAAAGATA
SNP16298	17.4756	16.899	TGCTGCCTTTTGAAACCAGAAAACTTCGAT	CATACATTCTCCCATGCAACAACAAGAAAT
SNP3700	8.08427	18.845	TATGCAATCCCAGCATGACTTCAGTTGAAA	TCTGCAAACATCAGATACCTGATGTGTCAC
SNP3396	9.32367	19.363	GCATTAGCAAGCGTTTGGTGGATCTTATGG	ACTTGAATTTGAGAATTCGAAACGAAGCCA
SNP18884	9.07085	19.787	ACCAAAATATTCCATGCTTTCTAGTGTTTA	GTGAAATGTGAATTTCGCACATCTCCGCCG
SNP3491	15.668	20.313	TGCTTGCATTCCTTGGGTTCTTTGTGCAGG	TCAAATACTCTTTCTTTTTCAAGCATCTTC
SNP17891	14.2488	21.393	GAATAGACAAAGGTAACATCTCCTCAAAAC	GACTGAAAAGCTTGTGTCAAACTCTCAATT
SNP12343	14.4016	21.692	ATTTTGTAAAGGAAGGGTTGTGTAGATGTT	AAAGCAGAGTTATGGAGCTGCTGAATCAAC
SNP11264	13.2725	23.723	TTGAATTTGTGTAAAAGAATGAGAAGACTA	CTCAAGGGTAGGTTATTCCTTTGTGACCTT
SNP11331	10.1012	27.298	AGGCACCTGATTACTAGCAATGTGGTAATC	AAGATTCTTCTTGTAAGTGTATATTAGAGC
SNP21663	9.6085	28.568	GCTAGCACGTAAAAAATTAGAGCTAAATCC	GCTCCAAATGTTTCACATCATCAAAAGCCT
SNP62955	17.3728	31.488	AAGATGTGCTCATGCCCCTAATAATCAAGC	AACTTACAATTTTGAGCTGAAGATTATCCT
SNP19967	9.78268	32.428	TTTCCTGTTGTTTTCCCTCTCAATTTCTGA	CTTGAATCAAAACTGTCTTACTATACTTTT
SNP20340	9.01776	36.784	GTTTCTAAAGCAATAAAAGTACTTCACAAA	AATATAAATTTATGAAAACTCAGCATTTCA
SNP24141	7.76258	37.783	GATATTGTAACAAAGATAATTTTCATCTAA	AAGTTTACATAGATGACCAGCTTCACAGTT
SNP72280	4.51179	44.962	TCCAAATCTTCCAGCCTTGACTTCTTTCAC	AGAAAAAGTGTAGGTATGCACACAAATATT
SNP8968	6.20555	46.62	ACAAAGAGCTCCTCATTTTGAAAAGATCTT	CACGCAACATCTACTAGGACCGGCACAAAA
SNP15747	6.09047	47.89	CAGAAAGCAAATATTGTTTTGCCGAATTTG	TTGAATTGGTTGATGTCTGTCATTTACCTT
SNP24341	0.226244	49.818	TGCTAACATCATTATTTTCAATACCAGATC	TCAACTATGATTTCTCCTTAGAGAATTATT
SNP42858	6.19391	50.048	TATCGTCAACATTATTTGTAACTCACTCGT	TTATCACATGAAGGTTTAGGTTGCCAATCC
SNP47685	5.09052	54.588	AAATATCCATTTCTATAAATGCAGGACTCC	GAAAAATAAGTAAGGGATAGTGTCTGTAAT
SNP4811	3.43341	56.976	ATATGCATGATCACCTGTCAAACTCTCTAA	TTGAACAAGAGGTTTAGTGCCACGACTGTA
SNP2499	3.44975	57.76	AACATGCCATAATATGAAGACAAAGAAGAA	TGTATTTTTAGACCTGTGGTTGGACTAGGA
SNP5997	2.6401	60.827	AGGCACACAATCTATGATTCTATATGCATG	TAGTAAATATCTGCAGGAGAATAATGAGAC
SNP17732	1.07509	63.317	CAAATATTATCCCACAGCTGATAGTGTAAA	TTTTTACATGTTTTCTAGTCATTCAGATAA
SNP8835	1.86406	64.552	TGAAAAACTTGAAAGATGAGATAAAGGTAT	CATGTCGTCAATAGCATTTCAGTCTATAAC
SNP5709	0.200087	65.765	AAGTGTTTGAAAGAGAGACGGATAGAAGAA	GATGTGCTGCAGGTGCATTTATATGTACCA
SNP6704	1.30421	66.54	GCTTTCATGGGAAGGAGCATGCAAATTCCC	TAAAAGTAACTCCAATGAACTCCCTGGTAA
SNP66181	1.88308	67.838	ATTTGGGATTGTCACTGTTAGACTCTGATC	CATGAAGTTGAATATACGTATTGTTGAATT
SNP3116	0.378848	69.827	AGAAGGTGAGTTTGATTCTCCCAATGGTGT	CTGCATAAAATTACTGCCCAAAAAAGCTGG
SNP21425	1.61647	70.794	GCCATTCAAAGAGCACCCAGATAAGTGTAG	TGTTATTCCCTCAGGCATTTTTCCTATGCT
SNP24514	0.161291	74.154	GAGTTTGGTGCTCTTCTTTTTCTGCTGAAG	TGAAAATGAGGAGTTTTCTGGTTGTTGAAC
SNP56837	0.203962	77.323	AATTCCATCGTCTAACGATCCCTATTCATG	TCGAGGAGGTAAAAGTGATTCATTGGACAG
SNP27143	0.542257	80.778	AGAAGAGCTAGACAAGAAGTTCCTTCTTCC	GCTAACTCTCTGCCCATTTTGGTGGTGTTA
SNP3718	0.282424	89.414	GGAACTCAAGAATCTGGAGACCAGGTTGGA	TGACTTGAAGTATTGGCTCCATTTGGATTT
SNP46463	2.96036	90.551	TAATATGATTTTCAGAGGGATGGCAACACA	TGTTGGCTGCTGAGTCAAGGGAGCAGTATT
SNP5359	0.0872955	92.208	TAGTAGGATTCAGACACTAACAGAAAACAG	TCTTCTCTCTATACAATTTGCTAACAGCCC
SNP7335	4.65034	92.716	GCACATGGTGGATGATAAGATCCACTCACG	CAATTTTTGGTGACACTGCTCACAGAGGGT
SNP67617	2.42546	103.31	GATTTCAAGTTCATTTGAGATACATATATT	TTGAAGACGTGGAAACTCTGGATCAAGCGC
Chr13
Marker name	Physical Position	Genetic position	Forward sequence	Reverse sequence
SNP14050	0.238614	0	GGTTTTGTTTGAAACAGGATTCTGAGAATT	TTTGCTTCTCTTTTCCCATTTATCTTGGAA
SNP3006	0.192535	8.41	CAAGGGTACTGTTGAAATTATCACCCCTGT	TTCCCTCAGGCAGATAAAGTGAAGGAGTAC
SNP13324	1.56505	10.939	AAAAAATCAGCAAATTAGATATTTCCATTG	ATTGTGGTTTCTCAGTCATTCCTTGGGACC
SNP7271	3.32656	14.015	GTACAACCAACAATTTTTATTTTCAACAGG	GGTGGGGATAAGTGTATATGCACGTTTGGG
SNP3626	3.41251	17.896	GCCTCCAACACATCCCATACTTATATCCCG	ATGCTGCAGCACAGATATAGAATTCATGTT
SNP38166	1.88126	24.366	AGGGAAACGACCAGTTCCCTCACTTGATTG	TTTTGGTTTGATTAGACTATTATCAAAATC
SNP19319	1.60892	25.573	TCAATTAGAAATAAATTTCAAAAAAGAAAA	AACTTGTGGTAATGCAACTGTTTCTTCTCT
SNP1228	1.00417	27.45	GACCACAGACCTAGTCTCAGATATAGCATA	AGAAACTGAATTCCTAGTTTCATCGAACAA
SNP3743	1.02874	28.107	CCCAAGGGAGGTCAGTTCAATTTTCCCTAA	CCATCCCTCAAAACAAAGGAGGAGCATAAA
SNP5868	1.03433	29.152	CAGGTTGGGACATCATACATACATTCCATT	TGAAAAAAATTATTTCACTGTAACAAAAAC
SNP10168	1.24528	31.68	GAAGTTAGCATTTCCAACACCCCATGTGTA	TCGCCTTTGCAAAGTTGACAAATGCCAGCG
SNP9751	0.030583	33.531	TAGTAACTAAAAAACTTCTCCAAAAGAAAA	AAGTTTATTCTGCAACTAACATACCTTGTT
SNP5791	1.03362	34.718	ATGCATTGGCTTCTAACCAAGCTGGCATCA	ATACGTTATCATAATCTTTTTGCTTTATGC
SNP7640	1.61666	36.115	CAAGATCAGAAGCAAGATACATTTTCCATT	AGGATGCAAAAGATTTTGTACACTAGAAGA
SNP37262	1.8721	39.97	GCACTTTTAGTTTTTTAGATAGAATGAAAT	CTGTTATGCTCTCTCATGAATCTAATCACA
SNP3417	2.47112	42.37	CGAAACCAAGTCAGTCATGGTCCAAATCAG	AGGGGTTCTTCATTTAGAGGTGGATTACAC
SNP18053	2.28108	43.339	TAGTCGGTGTAGATAATTTTATGAACAAAC	AGCATTCTTCTCAATCAGTCTCCCTACCAT
SNP37521	3.51942	45.11	CATATAGCATATCAGGAAAAATTACAACAG	TCAGCATAGTAAAGCATCTGTCCACTATAC
SNP2438	3.59514	48.19	AAGAATATACATGATTGGAGTCACACCATT	CTACAAGTTTAGTGACATCATTTAGTTGGA
SNP10439	6.59448	64.55	TAGCCAAGGCAACCGTTACACAGCACCACC	ATGTCAGCCTCTTCCAAGCTTCTCACCTTC
SNP3200	6.72295	66.519	CCTTTGTGAGATAACGAGTCCAAACAATCT	CAAATTTTGTTTGGAAGTCTCAAGTCCCTT
SNP34849	8.71592	68.542	AATGATAATTGCCCTCTAATATGAAGATCT	CCCTAGCAAATTCTTTGAATAAAACAAAAT
SNP9258	7.82947	69.219	CTAAATAGCTTGACAAGCACATGAAACTAC	AAATACATTATCAAACTTTCCACAATTTTC
SNP24765	6.16704	69.573	AGGGTTCATAAAGGAGATATATATACTTGG	AAAGTTGTGCAATCCTAATATTTCTTGTTC
SNP3868	11.6818	70.449	ACAATGAGTGAGATCCTAAAATGAGCATAT	AAAAGGTTTGACTTGTGACAAGTTAGGCTC
SNP70410	14.2664	71.207	TGGAGATTATTGCTCTTTGTTTTTAGATAA	TATAGGGCTATGCCACATACTATGTGTGAG
SNP538	7.82289	73.051	GACAACAAGTGGTAACCCCACTGCCACTGA	CACCACTTGAGCTCCCATACCACACCAGCA
SNP7583	16.5614	73.545	TTTCCTTTAGAAATGGTAAAGTCTCTATTT	ACGATGGTATAGTCCTGGATTAGACAGTCT
SNP17033	6.98044	74.553	TAATCCACCAACTTACATCCTAGGTATGTA	CAAGTCATAACCAAGACATTCTTAGAATTT
SNP37375	11.7973	75.318	CTCTTCGTGGTCTTATTTCTTCTAAGGCTT	TGCGATAGTGTGAAGACATAAAATGAGTCC
SNP76213	15.6442	76.171	CTGTCTCACCCTTCCAGAGACTCTTTCAAA	GTCTCACTAAACAGAAAGAGAAACCATGCA
SNP16637	15.8075	77.481	TCCAAGGCATCAAATTTCCTATGTATATAT	TTGAAACTAAGGTAAGTACAATATTATCAT
SNP4173	15.0605	79.463	TCATCTCAGCTAGCCTTGTTGCATTTGCTG	CCATGCAAATATCCTATTTTCCCTCTACTT
SNP33065	16.4624	79.595	AATTCTAAATGGTTTGACGAAGACATTGTA	ATTGTGTCTAAAAATTTTGAAATGAAGGAT
SNP2778	14.4078	80.423	CGAAACTTTGACATTGTTGATGATGGTTGA	GTGTCTTTGAATGAATGTTATTCTCTACCA
SNP43144	15.85	80.94	CTTCACTTTGCTAGAGCCAAAATCAAACTC	GTCATAACATTTCCAGCACAAAATTTTACA
SNP6055	16.424	81.224	CCTTCTTACTTGTTGAAAACCCTATAGAGA	CGCCTTTGTCACCAAATAGTCCTTGCAACC
SNP11085	18.2283	81.527	GGCTTTTCAGATGCTTCAAAATGAGAAAAA	CATCATTTGCTAAGATATCTTGAACCCCAT
SNP54415	18.3772	82.559	AAAATTTTCTTACTCAAACTTGGACACAAA	TTATGTATATTATTGTCAAATGTCATAAAT
SNP17425	16.1238	83.123	AATTCACAATAGGGGATAAGGTGAGTGCAG	GAAGCATCAATCTCAATAACGAATGGTTTA
SNP42464	18.8973	85.398	ATGTTCTTACATCTTTTATACAAGAGTTCA	ATTTCTTATATGCTAGTTATGGAACTATCT
SNP2016	18.9906	85.566	GGTCATCAAGCATACTTCATCCTGTTTGAT	GATTGTTGCCAATCTTCCTCCACCAAATGA
SNP5414	19.5648	88.448	GCCAAGCTTGAGCAGCCTACTGCTTGGCTC	CAACAAGCTGATGTATGAAAATAGACTCGT
SNP12038	19.5083	88.658	ATGAGAAGCACAGTGTCTCTCTATATATAT	CTCATGGTCAGTGTTTGATATTTGCAGGTC
SNP11202	19.9206	90.443	AAAATGAGGCAGTAACTTATCCGGCTTACC	CTTGATCTGAAATAAAGAAGAACAGGTCAG
SNP25100	19.6376	92.684	TCTTATTCTTCTTTATTTATTTTATTTGTT	ACTTTTTATTTCTTTGGCATATAACATACC
SNP61801	20.3517	94.384	ATCAGCAGACAATCATGACTAAGGAGATCT	AAAATGGGAAAATCAAGCTTACAAGATCTC
SNP3795	20.5028	95.284	GTTAGCCATGGGCATTTGTGATGGGATGTC	AATGTAGCTAGTATTAGGTTGGCAATTTGA
SNP2378	20.6422	98.99	GTTGCTAAGAGGGACATCCATCAAAACTAA	AGTTTACTGCCAAACCTGGAAAGGAGGTAG
SNP6119	20.6005	100.872	GAGAGTTACCAAAGGTTAGTAGGTAAGCTA	TTGTGGCGAGATCTAGTACAGAAGCTGAAT
SNP22605	22.474	103.64	ACCTTTCCTAGTTTCCTTCTAAATGATAAA	ATAACAGAAGCAGTTCTTTGCAATCAAAGA
SNP14986	22.9112	104.704	TATTCCTCACAGTTGCATGCTTAGCATTCT	TTCAGAATTTTTCTGTTTCTGTGTTTCCAT
SNP3613	21.9272	105.826	ACATAATATTCTCAGTACTTCCCAGCACAG	CAATGTTCTTCATGGCAATGGATTCGCCTC
SNP10186	23.1948	105.998	TATGAGATATCATAGTCGCCTTTCACAATC	AAAGCATGCAATGGACAATAGCCGAGCTCA
SNP5431	23.1216	106.761	TGGGAAGAGTAATGAGGTGACTGATGGAGG	AGAAAATGTAGTTTGTTTGATCTAATTGGA
SNP20149	21.6344	107.303	CTCACCTTGATTTATCTCATCAACCACCCT	TAAGAATATTGCAAATGAACCAAAAGCATC
SNP39780	21.0407	108.703	AACCAAACAAAAATAAATTGGATAATAAAT	ATACTAAAGATCCTTATCATTAGTGACAAT
SNP2001	24.2741	110.963	AGAAGGTCTTCTTGGATGCACCAAATGGCA	TTGGCTAGTCTGAATTTAGAAATGAATGTG
SNP27587	21.6552	112.131	CTTGTGTGGCAACACCTCAGTGAACAATTT	AGATAACCTATCTTATTTTCTATTTCAGAT
SNP18638	23.8903	115.856	CACTTGATACAAATATAGTTTTCCATTAGG	TATAGACTAAAAGATTGAATGCTTCAGACC
SNP6312	21.1628	118.154	ATTCTGAGGCTGTAAACTTTGGGAATTTCA	AGAAAAGCTCTCTCCTTGTTAGTGGGTTCA
SNP7146	24.3878	120.411	ACAGTAAGGCAGGGTACTTGGGTTCCACTT	CTGACTCTTTTAGGGCAGAATAAGGCAAAT
Chr14a
Marker name	Physical Position	Genetic position	Forward sequence	Reverse sequence
SNP3527	20.2172	0	TTGATCATCTCTTTCTTCATTACCCCATAG	TGGTTATCTCCTCCAATAGGTCTGGTAAAG
SNP40609	22.561	10.754	CCTGCAATTCCTTTCTCATTTATCTGGATT	CAAATTTAGATGCCATTGCATCTGCCGGAA
SNP76277	19.7244	13.276	TATTATGCATGATTCATCCATTCTGAGTGC	GTATTATATACAAGAGGAAACAAGATTTGC
SNP2502	20.9791	14.617	TACGCTAATTTTGGGTGGAGTTATGATGGT	GTCAAGGTGGAGATTGTTGGTAATTTTGAC
SNP9434	22.5113	15.795	GAATGTGAGAAAATTTGAGCAGGCGAACAT	GACTATCTTGGGTCTTCTGTCTGATCTGAA
SNP41635	21.2622	17.426	ACCACCAATAGTGACAATTTGCATACCATC	AGATTTTCATGGGAATACATGGGAGGGTTT
SNP52165	18.0095	18.919	TTTTCCTTCCCCAAAAAATTGGGAAGCTTT	TGTATTGCAGCATCTTTACTACATTCCAAC
SNP13361	21.3371	20.877	GTAAAATCATTGCAATAAGCCATGCTATAT	GTGAGAGGAGGGTAATCAAGACCCCAATAG
SNP36836	9.25992	22.081	TATATAAATGCTCTAACAGATCTGAATTGT	AGAATTACACTTAGTAGCTTACTGTTCTAC
SNP4730	18.3863	23.75	TGGATTAGACAACCAGGTTTTCTATGGTGA	TGTACAACCATTTGACATGGAAATTATCTT
SNP11660	17.7733	24.79	AGCTCCATCCAAGCTCTTTTGACATGATCT	CATCGTACCCAAACACAACATAAAAATAAA
SNP10752	11.0715	26.38	GGAGTAGTTCAATCAGGACCATATCTCATA	TTCATGTCCATAGCTACCTGAGAGGGAAAT
SNP6256	13.923	27.23	ATGCTTGTAAATTTCTACCTGTATTTGGAA	ACCTATGCAAAATCAGCCAACAATAAACTG
SNP40135	12.7151	27.88	CAACAACCTAGCCACATAAGCTTCCACATA	ATAGTCTTTATCAAAAACCTAGTATTTATA
SNP11093	8.82011	28.599	CTTCTACAGAAAATCCAATGCTTAGAATAA	TATTCATTGTACACAATATAAATTCGATAC
SNP13673	9.20961	28.931	CTCTACCTCTAGTGAGTATGCTTTAGATTT	CATGTCCCAAGGAATCTTATCTCATAGCTC
SNP3477	8.97437	29.584	CCAACCTCACACACTACCTACAATGAACTT	AGAGCTACAATTGGTGACGAAACCAATGTC
SNP15074	10.5356	29.857	GTTCCCAATTAGCTCTCACCGCTTCCCTCG	TAGTATGGGCTCAGTCTCAAAACAACTTCT
SNP13466	7.33951	32.354	TGTCGTAATCACTACCCCGGTAATTTTGTT	TTGGTCAATTGTTGATAGTCTTCTTCAGAT
SNP33839	7.7815	33.797	GAGGAACTGGTTCATGCAATCAACACTGCC	CAGAAAATATAGAAGTTCCGTAAGAGTTCA
SNP9602	6.3226	36.041	ATTTGTTAGTAACAGGAATAACATCAACAG	GGGGCTACCTACATTATGGAGTAATAATGC
SNP16279	4.25339	37.988	TATACCAACCTCTTGAAACAGTAGGGTTGT	ATCATTTATGAGCAAGGTAAACTATGAAAT
SNP7300	4.19715	39.117	AATCAGATGTTTTATGATGATAATTGTTGT	GCATATAATTCAATAATACGCGCATTGGTC
SNP25912	5.72946	40.552	AGAAAGCCTCAAATTACTGAAGAAACTTCA	TCATATTGGTTGTACTAAGAACTAATTGAA
SNP6446	1.73459	42.62	GTTTTAGGTGAAACGTTGAGAAAGACTGAT	GTTTCCAAGTAAGTGCTTATTTTGTCACAA
SNP25558	3.33881	43.891	GCTGTGCAGTTTGTTTGTTTGGTTTGTTTT	CTTATGGATCTAAGTGTGGTTGATTTCCAG
SNP66769	5.78548	44.909	CGGGCAAAATTGTTGCACTAAAGAAAGTTC	ATAATGATCGTGGATGTATGTTGCCTTTAT
SNP45029	4.72701	47.744	ATCCTTTTTGCTATTGGCAAAAACATCTCA	GAATATTTATATGGTTATAAATATAAACGG
SNP34423	1.60301	50.923	CATTTATCATCATTGCAACAATTCCACAAA	GGGGCTCTGAGAAGAGAGGTTTTGGGGCGC
SNP19139	0.32927	57.186	ACATAAAAATGAGCTTTGAAGCTAAAAATA	GAAAGGAAGGAAATACCGTTGGACCAGCAA
Chr14b
Marker name	Physical Position	Genetic position	Forward sequence	Reverse sequence
SNP50022	29.3462	0	ACCCTCGCTCTCGTGAATCAAGTTGGTTGA	TGGGCTCTACCTCTTTCTTCAAGACCTGTT
SNP51194	27.3304	8.592	CTATTGCTGGACTTTTATTTCAGGCAATGA	GGATTCCCTTCTTAGCAAGTAAGCTTACTA
SNP38197	27.7897	10.635	GAAATTGAAGGTCTTTCATTTGCAGTTGTA	CCCAGTAAGAATGGGAGCTCATAAACAAAA
SNP14044	26.8928	11.495	TAAAGCAACAGAAACAAGAACTCCCAAGTG	GTTTCACAGACCCATCTCATTCCCGAAGAT
SNP12356	27.4348	15.399	GCCACAGGACCCAGATTCTCTATATTGCGG	GAAACACTACAGAGTTTCAGGGACTACTTT
SNP16490	26.6617	17.509	AATTCCATGCATAAGAGACATGTTGCAATA	GTTATAGTTTGCAAGCTACAAAACCAGATG
SNP8109	26.8766	19.418	CTGCTGAGCAGCTTCAGGCATATAAGAAGA	TCTCTTTTTAGGATGAACCTGGCAAAACAT
SNP9383	26.4647	21.482	TGATTGCTTGTGCAAGGTTCAAATTACGGA	CACTTGTTTCAGTTTCAATTACTGAACTAG
SNP59711	25.9702	23.747	AAAGCTTATAAAATCTAATTAGTAACAGAT	CAAAGTGGCTTTGTTGTAAGTGTCACAATT
SNP11352	26.2733	26.92	CCATCTGGATATTTTATACAAATATGGAAG	TCAGTGTTGGTGAAGTGACTGATTTCACTA
SNP14068	25.2875	28.937	CTAAGTTATTTAGCCTTGATTAGGTTTTCA	ATTATCTTCTAACATGATGTTCTTTTTGGC
SNP10832	25.4602	31.662	TATTCACAGGCTATCGATAGCAATGAACAT	TTTGCACTTGACCATGCTCATCCATTTTGT
SNP62394	28.0119	33.811	TCTACAATTGAACTGGTTGTAAAACATTTT	CTGAAACATCACAAAACCAAAATCAAAGTT
SNP15010	28.6627	43.507	TGGATATTTGAAAATGCATTCTGAATTACA	ATAGCCACGTTATTGGGAGGGAGCTGCAAC
SNP48665	30.221	50.314	CCTAATGCTTATATGATGCTTGATTCACTT	ATTACTGCACCAGTTCTCTAACACTCCCCC
Chr15
Marker name	Physical Position	Genetic position	Forward sequence	Reverse sequence
SNP40810	9.76465	0	TTCTCTTTGATTTTCTGAAATATGCTTTCT	TGAGCTCTGGTTGTGTCAACTTCTAATGTG
SNP44843	10.1838	1.553	AAACTATGATATTATCATTTCCACATAGCT	TAGGATATGACATAATAAAAGAAAAATCAA
SNP42968	11.4994	5.7	ACAACAATTTTCAGACTTTCTTATCATCAT	TCCTTGATGATGATGATGATCCATCCTCAA
SNP3333	6.89225	7.083	CCTAGAATGGTGTATTATTTGTCAAGGGAG	TCTTCCAATGAAGCATTTACAAGTATACCT
SNP48468	5.56433	10.239	CCTTGTCTATTTTGGTAGGAGTAAGTCCCA	CCACCAAGGTTCATACTACTTGTTGAGACA
SNP21527	1.69375	11.344	AGTGAGGCGAGCAATTTTACAAAAAGTTTT	ATCGGACAAGTCTAAAAGGAAGGATTTTAC
SNP71224	11.4035	15.252	GGTTGTAGTGCATTACCTCCTAATTGGAGG	TTATGGCTACAATAATTCCTCAACTAGAAT
SNP20250	13.4475	20.01	AGTCCTCCAGAGGAAAAGGACCCAGACACT	GTTGTGGTAGGAACTACTTCAATGACCTTA
SNP43548	13.8132	23.861	GATATCAGAAGACAATTATTTTGCTCATCG	CAAATCAAGCATTTTGTAAGTTGGCTTCCA
SNP5455	14.6621	26.093	GAGGCTTTAGAATTGGTGTTCTTATTTCTT	ATGATATCAGTGAATACAAGGTGATCAAGA
SNP18220	15.5363	31.214	TGACATTGAAGCCCAAAAATTGTCCATTGC	CAAGAATTGCAGAGGCTTTAGGGAAAAATA
SNP56712	14.4659	33.9	GCTTTGTTTACTGGACACGGTTGTTCATTT	AGAAAAAGCAAATTGGTTGTTTTGTAGCTG
SNP35593	15.1008	57.449	TTCTTAGGAACCTGCAGAAGAATCATAAGA	CCATTCAACAGCTTGCCAGTAGCTGTTCTT
Chr16
Marker name	Physical Position	Genetic position	Forward sequence	Reverse sequence
SNP29287	17.7175	0	AATCTTTCTTTAGATTAGAATATAAAAGAG	AATGAAAAAATTTCTCCTCAAGATGGAAGT
SNP16926	17.5553	7.821	CATTACAATGTTTCATATATAAGGTACCTT	CACTAGTAGAAGGTGGAACAAACCCATCAA
SNP22476	17.5937	10.623	GCTTCATTTCATTTTGCTGTCACTAATTCA	GACTTGATGCAAGCTTGGAGCAATGCAAAT
SNP12591	17.9091	13.21	TCTTCGTGGGGGACCCATAGAATCAAAACG	TGGGTTTCAGAAAAATGAGGAGCTCCTCTA
SNP7013	18.8028	18.919	CAGTTTACAGGTGTATGACAGAAATATCTT	ACTAGCAGGCTGCTAATTCAATTTATATGA
SNP1745	18.8342	19.856	AGGGGAAGATGGTTACTTTCAGCTGCAAAG	ATGGCTTATTGATCACCCCTGTGTTGAGAA
SNP4986	17.6406	23.872	AATGAAGCCTATAGTCTACCAACTCCTTGA	TTACATGCTAATTGTCCAAGTTGTATCTGA
SNP63362	15.743	25.772	TTTATTCATATCTTCCACGCCATTTTTACA	ATATATGTATATATTGTTGTAGTTGGATGG
SNP26876	10.0756	32.941	GAGTTCGGTACTAATATGACACTTCTACTT	TCATAAGATAAATCAAACTTCTTTGGTTCC
SNP4476	7.08005	33.793	AGTTATTCAATTTGTCCTCCACTAGTTTTG	GCATTCCTCAACATGCAATTCACATTTCCA
SNP1491	7.09044	37.512	ATGAGGTACGTAGACATCTTGCAATCAGAA	CTTGATGGCAAGGAGATAACAACAGCAGCC
SNP7729	0.383794	42.201	TACCAACATCACTTTTGACAGATGCATAGG	TCCTTTTCCCACAAAATGTCTATGATGAGA
SNP19463	2.62495	49.213	CTGCATTCATGGAAGCCTCAACAAAGTTCC	TGCAATTTATGATAAGTATTTCCAATGGCT
SNP66033	2.55026	50.586	TAGATCGACTTGCAGTTTATGATTGTAAGA	ATCTAGCGGATATTAGTTGGGACAGTCAGG
SNP5732	9.99848	52.047	CTCTTTGATGCGCAGTTGCCATTCGATGGA	ATCCCCTGTCACTAATAACGAAGCATATCT
SNP11535	13.3048	56.022	TATGGTGCACAATTTCTTTCTTGTGATGAG	ACTTCAAGTAATAAGGCAAGTCATTGTAAC
SNP15375	10.5962	61.642	ATGAAGATATGCTTGCCTAAATGCAGACAA	ACTCATTCGCCACAAACAAGCACATGGTTT
SNP46740	10.8595	67.035	ACAAAATTTCTAATTTATTGGATATTCAAT	AGCCCAAATTCAAACTTCAAATTTCACCAA
SNP31943	15.6689	77.545	ATTGATAACAACTAATGGCACAAAGGGAAA	TTTTCTCAATTATCATTTCATAGTTTCCCT
SNP34224	2.20548	79.963	GCTATCTTTCCTTTCCAGTCAAAAATTGAT	GGAAGCGAGAATTAGAGAGATCTTCTGAAG
SNP8681	0.258582	83.076	TCAGGGGAAAAGTTATGAGCTAGTCATGTT	GATGCACTTTAGGTTCTCTTTTCCTTACCA
Chr17
Marker name	Physical Position	Genetic position	Forward sequence	Reverse sequence
SNP34922	10.709	0	TGAATATGCTTGTGTGAGTCAACCGGGCTG	CCCCGTGTCCATGTAACATGAGCTGTAAGA
SNP55295	14.7825	3.388	AGAAAAGGTTGTTTCTCTAGAGTTTATTCC	ATTTGATGTGGATGGAATCATAGACATTTG
SNP32808	9.73589	7.945	TGAAGCAGACAAACAATCTGATCAAAAAAT	TTCTTTTTGACAACTAGTTCAAAATAAAAA
SNP9863	12.3989	11.656	ACGAACTCACTAGATGGTAATAAAAATAAA	CAAGGGCTCAATTCCAATATTTATGACCTT
SNP9144	12.858	12.128	TTATTATTTATTGGTTTCATTTGTTGTACA	AATCTTGTAGCTTATGATGCCATGGTAAGT
SNP13636	15.6887	15.794	GGAAAATAATTATATGATCTGCCACTCTTC	ATGTGAAATACCTCCCTCTAACTGGATAAA
SNP21380	16.5976	17.496	ACATAAGGTGCCTTTGATAGGAAGCTTTTG	TGGAGATCTATCTTTTCGCTACATATTTAG
SNP6954	14.2538	20.106	AAATATACTAAGGGAATGCTTTGCATCATT	AATCATAAGGAGAAGCTTCTATGATTGAGA
SNP7112	10.4943	22.778	AGCACTAACAACCGTTATGAAGTAAGAGTT	CCTCGACCCCCCTAACTGCAATTCCTGAAA
SNP2816	9.90591	24.748	ACATGCCATCCTCAACAAATTTTGCATTAG	ATAAACCCTAATTCAGAATCGATACACTCA
SNP5641	9.89682	26.294	CATATTTGAAATGAGTAGCTAACTGTTTTT	CTGAAAACAGATTGATACAGGAATCGATCT
SNP26054	9.51077	28.269	TCAATAACATTCCTCCGTGCATTCGTTCAC	CCGTCAAAACTTGGTAAATCCATCTTCATC
SNP3672	8.51167	30.478	AGTGGTTGTTTCAATGGCTTCTTGTGGTTT	CAAAGGCAATATAACTAAACACATTACCCC
SNP10881	8.05987	32.095	GAAGACCTTTCAAAGCCCTTAGCCCTAATT	GTTTCTTTCTGGGCTTACTGTATAGACATT
SNP13012	7.11938	32.68	ACCCTGGCTTATTTCGATCATTTTGAGAAG	AGGAAAAAACTAACTATACCAAAAGAGCCA
SNP35263	7.04044	33.818	TAGATCAAATCAGATGATAAACCCCAAGAA	TAAGGCGGTTACACTTGATCAATAAGAATA
SNP20289	7.10587	34.462	GTGTCAGCCATCCTCTGCAATCCCACAATT	CATAAAATAATTATGGTTTACCCCAACAAA
SNP25822	6.59657	35.476	ATGCACTTTTGTGAGTGCTGAGATTTGATT	CCATGCTGTCTGCATCTCTACTCCTTATAA
SNP39152	6.55336	36.985	ATAAAGTAGCTGATCAAGCCTCCACTCCAT	ATTCAGTGCTCATAATTTCTAAATCCTTGC
SNP29243	6.29433	37.863	AAGAAAAGAAAGAATTTGGATAATAACCAC	AACTGCATGAACTAGAGTCATAAATTGTAT
SNP8052	6.3826	39.409	GTTATCACAAATAAATAAATCCCCTATAAT	CCAGCCAACAAGGAAATTCATGAGCATAGA
SNP15557	6.27093	40.299	ATTCCATGCAATATATGCTATTCATTATAT	TTGAGCAGTGCAGAAAGTCTAGTGAAGGCT
SNP70259	6.22337	41.324	TATAGTGTACTCCACAAGCCATAACAAAGT	AGATAGGTTAGGGCAAAAAATTTTGAATTG
SNP3335	5.76674	42.469	GAGATTCTCTGAGTGAGACCTCTCACCAGC	TGTCCTCCGGTTTTGAGAAAACAGCGGTAA
SNP43474	5.72828	43.82	ACCAACATGAAGAATGGAAAACTTCTTACC	TGATTTCTTCCAAAATGAATATTTATGTTA
SNP1300	5.42849	45.095	CAGGTTGGTGAAGCAACTTGCCTCCAACTG	AGTTATAGGTGTTCTCAATACTGTCTCAGC
SNP1295	5.43702	45.692	GTAGCTCGTAAAAAACTATCATTTGGATGA	TGCTCTAACTAGTTCAGTTCTTCCTCCATA
SNP2552	4.89531	46.276	TCTAAAGACAGAAGAGCATCCAAATCCCTA	GAGAACTAGCATCAGTGTGGGATTGTGCCT
SNP21803	4.87833	47.902	CTGGAACTTTGAAAACTAATAGAAAATGTC	TTTTTTTGACAGGCAAAACAGCAATATATA
SNP74499	5.71505	48.227	TTATATTGTGTATATATATCTTTGAATATA	GAAAGGGATAGAGATACTCCATTGACATTT
SNP18292	4.17299	49.849	AGGACAATAGTTCAACCAAACAAATAAGGG	CCTTCCCTGCAAAGAAACAATTTTTTATTA
SNP71823	5.18257	50.826	CTTTTTTCTCCTCTTATCCTGATTTAGCGT	GTTCCAACTATTGTAACTTGTACATATAGA
SNP3788	4.32177	51.84	GTCAACAAAGCCCAACCCGACAGTGCATCC	TTCTCACCATGAGCAGTATAGTAGTCCTGA
SNP4133	3.67655	53.072	TCTACTCACCCAAAAATGTGCCAAAAAAAA	TCCCAGGAAAAGGTACTTTCACAGCATATC
SNP47226	4.49728	53.804	GAACTGTTTTATTTGCCATTTTGGGTAGAT	CCCATGGATGAGATATATAGTCTCAGAAAT
SNP9401	3.40652	55.344	GGACAAAAACATAATCATATCAGGATGGTG	AAGCTTCAACATGTTAGGCATAAGCATCAT
SNP1133	3.3498	56.139	ATCAAACAAGGAGCAGAAATGATGGAGTAG	CATTGTTCCAATGCAGTGATTTACCTTTGC
SNP33401	3.3524	56.755	TTTTTGTCTCACCAACATTTTTTATCAAAA	TAGTGTATATGTTGAAAGGTGCAAGTTATC
SNP16012	4.21277	58.286	TAGGTAAAACAAAGAGTAAATAAAAAGAAA	AAGGATTCATGTCACCCAAGAATTGTCTTT
SNP13156	2.54598	63.244	CCATTCATCAGCATAAAACTTATAGGATAG	TCATACAAGGTGAGTAAATTATATTGTCAA
SNP10992	2.95691	63.941	TTGTACAGTAACAGGCAGCATGCTAGGTAC	TACATAACAAAATCACGATCCAACAGCAGC
SNP8513	2.11903	66.34	CATAAGTTATCGAGTAATCCATCTATCGTG	GATATTTTGATCCTTGATCTTGCTTCATCT
SNP20278	1.11001	67.171	AAAATGGAAAGAAATGAGAATCAATCACCT	CCTTATATATCCATCTTGAAACAAAAATGT
SNP2559	1.21755	69.095	GAGTATTGAATCAAGATATAGACAAAGGTT	TTCTATTTGCGTGAACTCCATGAGATAATG
SNP11524	1.21399	74.027	CACCTTCTTCGGAGAATCTAATATCAATTC	AAGAAGCAACTATGATCATTAGTGTTGTCT
SNP11123	1.75183	82.728	CAGGTCCAAGAAGAAAGCACACCTTCCAGC	AGAAGAAATAAACCTCCATACATGCAACTA
SNP30325	0.845062	91.758	TGATTTCATTGTATTGTGAATAATTTTCTG	TTTCTGAAAGATGTCCTCCGAATACTAACT
Chr18
Marker name	Physical Position	Genetic position	Forward sequence	Reverse sequence
SNP36831	0.431754	0	TAATTATTTCATATCCCAGAAACATCTGAG	TTAGGTTAGTTACAGTTGCCATGTAACCAT
SNP2666	1.10613	3.227	GAAAGCCCTCACCTCCCAATGCCATTGTTA	TCCCTCGGTCAATAGTAGGAGAAGCATCCG
SNP2121	0.507359	5.657	ACATGGTTCATTGAGGCTATTGCTTTTCTC	TACTACCATCCTATTCCAAATTTTAGCTCC
SNP56353	0.770814	7.307	ACTTCTCTTTCAAAGTCAAGAAAATTTCAG	TCGAGCTCCATTGCTCCCCGAATGACTGGA
SNP40098	1.97365	8.905	ATTGAAGGGTTTCGCAGATTCTGATTGGGG	GTTGCTTCTCAACACCAAGTGGTAGATATA
SNP4037	1.69545	9.836	GAAAGGAAAGCAGCCCCAATATATAGGAAT	GATTATGAAGAGAGACATACATGCCAAACA
SNP20282	0.699391	10.969	CTTTCCCATCAAATCTCTCAGAAAATGCAA	TCATTACTGTTTATCAAGCTTTCAACTCCT
SNP5388	2.68041	13.383	CAAACAACACTAGTTGAAGGATACGATCAA	TGGGTGACCACATTCTAGGTTTGCTTTCTC
SNP3780	2.68962	14.357	TTTCCTTTCCTTCCATTGTTTCCACCTATT	TGGGGGTTGTTTTGTAAATGATGATACCTT
SNP26885	3.95762	15.151	TTTTCACATGTCTCCCAATACACAAAAGAT	ATGCATAATAGCTTTATGCAGCAATGTGCA
SNP6593	3.01748	16.454	GAAAGGGAAAAGAAAACTATTATAAAGGCA	GCTAGGGAATTCAGAATGGTGGGGAATGAT
SNP44430	4.42613	17.314	AACTGGGTTTTCTTTCATAGGAGGAATTGA	TTCTTCTTTAGATGGGTATTCCAGAAATTC
SNP4967	4.07357	18.015	TAGCCTAATTATTGGTGTAAGCAAGTGATC	TTAGGATCAAATAAACCAAAACCCAGAAAC
SNP20145	4.38127	18.672	ACCCCATTCACAAAAGAGACGATACATCAA	TACTACACAGGATAGCATAAGCTTTTCTTT
SNP4942	4.02113	19.533	TGTATGAGTATGTAGGAGTCAGACTCTAGA	TGATCCTTCCCCTCAATCCGGGTACGTCTT
SNP12601	3.40354	20.016	CATAAAAAGATGTGTAATAGCACTTCCCAG	ATTCTCTCTTTTTGGCATCAAACCTTACTT
SNP11192	4.74468	20.714	AGAAGCACCAAAGCGTGATGATGAACAGCA	ATGCATCAAAAGTTCAATCATATTCTAGGT
SNP25991	3.69271	21.727	TATATTACAGCAAAAGGACCACTTTTCCAT	TGACTCTATCTCTCGTAAAAACGCAACAAG
SNP11244	3.86351	21.868	ACATCTAAGTAAAAAATTTACCATGCCAGT	ACCACTAAGAGATAAGCAGTTTTTGAAAAC
SNP7483	4.70727	23.439	TTTAGATTAGGTTCAGGTTAGCCATGAACC	TTGATGTCTTTAGAGGAGACCCTTGTCTGC
SNP41648	5.34313	25.034	GACCCTGCGAATTTACTTCGCTCCATCCCC	ACTTCGGACACGGATTCACATCGGAAAAAA
SNP15157	5.62155	25.711	CACATGAACAAATATGTAATCAATAAATAA	ATAGAAGTTAGCACATGAAATAGGAAAGAA
SNP24245	5.83303	28.005	GTGAGTTTGTTCCCTCTTTGACAAGCGCAT	TGTCCCCCATATATGCAGAGAGCAATGCTA
SNP3142	5.78221	28.851	ACCTGTGCAGGTCCAAGAGTCAAAATTGAC	GAAAATAATGGGACTTGGGATGTAGTTGAG
SNP23071	6.63109	31.819	TAGATGATAAGGCGTTCATCCTAAAACCCC	TTCTTGCAAATTTCATGTATTGCTTATACT
SNP16729	7.12236	32.892	AGGTTTGACTTTTCTTGGGCATCAAAGCAA	CAATCTCTTCTGAAATAATTTCAATGTTGC
SNP2106	7.20036	35.148	CTAAGTGAATTCTCAATAACCAAGCCACAA	CTTACACTATCATGGTCCCCTATAAGGTGT
SNP6818	7.44479	36.538	GATATTTTACTGCAATCCTGTCATTTTATG	CTGAAGCCTTTTGGTTGACCTTTTGTTTGA
SNP36643	7.71118	38.185	TTCTCAAACACTCTTATAAAAACTTGAATG	ACGATAGAAAATGGGCTTTCATTGAGATTA
SNP8930	7.72686	39.927	ATGCAGCAACACCAAAAGGCTATTAGGGAA	ATTGGTTATATTGGTGGTTCAAAAAACTAA
SNP7217	7.80073	40.54	TGAGAGACATTGAGCCAACACCTAATGTAC	TCTTTTTCCACTTTACATGGTAAGCATATG
SNP4145	7.89049	41.657	CATCACAAATGGAGATTTGTTCAAGTGGAA	TGACAAGATGAGAGGTCACAAACTCATTCC
SNP22300	8.79976	42.896	AGCCCTATGTAGGCAGGAATTCTGGATATA	AAATGACTAACAAGGTAAACAATCAGGAAT
SNP3572	7.87641	44.608	ATCTTGATTTGCATTGGCTCCATGTTCTGT	TGGTTATTCTATCACTCCTGGAAGTTCCTA
SNP10481	8.81791	46.379	GAGCATTTCTACACTCAATACAGCTCTCCT	GGAGTTGAAGTCCTTGCTTTACAAGGTCCT
SNP54722	8.82639	48.71	ATTCCCAAATAGAATTTTGTTCTTCAAAAC	CCTAGTGTGGTTGCAATCAACAAAGCTTTC
SNP9343	9.41779	49.115	ATGTGCCTGTTGGCAACTATGGTGATGCAT	AAGATCTTATATCTACTTAGGATGTCATTT
SNP6980	9.51932	52.743	CAAAAAAACAAAAGAGAAGGAAGAAGAAGT	CATGCATCAAGCCAACTATTGAGCTCAGGC
SNP6287	10.1775	55.802	GTTCCTTTCTTGCAGCATGCACTCACCTAC	GGCTGTTCCCAAGTGTTGCTAGGAAGGTTT
SNP29857	12.0667	59.678	TCTTATCAAAGAATATACTTGGTGCTTGGA	ATTCTATGGCTATATGGCTGAATCATATTA
SNP13144	11.5023	61.863	CTCTATTACTCTTCGTCTCGAATTTCGTCA	GATCAAAATCTCTCAAATGCGCACAATTCA
SNP3031	12.7329	62.753	TGTCAGGTGATAGAAGCACAGGTTGACATG	CAAAAGTTTTACCCTAAATTTGCATGGTCT
SNP53888	10.8858	64.147	GGATGGCTTGGAATTCAAAGAAAAAAGGGG	ATGCACGTGAATGGAAAGAGAAGGTGATGG
SNP13621	11.8703	65.142	GTGCATTTTGCACAGTGCAACAGAGCTCTT	TGCTTGAGAATGTAAAAAATAGCCCCTTTG
SNP9068	15.9696	67.376	AATTCAAGACAATGCAACCTATAAACAAGT	AAACACAAGAAAAGAACAAATAGAAAGACA
SNP3305	16.0417	68.501	CCCTACATTGTTTCTTGAACACATAATGCT	CAAAAATTTTATTCAACTTTGGAACATGCC
SNP28567	12.3881	70.146	TAGAATCATGGAACGATGATTTGAATTAGA	TTCTTTGTTCCTTTTGGGAAGGGTATTGGG
SNP4954	19.5579	71.157	CTTCACCAGCTACTCTAGCAGGTCCAACTA	AAATTTCCATCAGCAGCAGGGGCACTAGAC
SNP3517	13.7386	71.549	CAGAAATGGCTTCATTGGAAGCATACCAGC	CAGAGCTGACCAACCTTGGGCTTCCAAAGC
SNP13888	13.4035	72.737	TAAACATGCTAGCTGAAAAGCCAAGTTTGG	ACGTTGTTGTTGTTTGCTGATAACGAGAGA
SNP24321	13.6792	73.441	AAAATTAGTCTGCTGACCCTTTTTCAGTGA	CAAAATGGAGGAAATGGGAAAGTGCCTAGT
SNP5284	19.296	74.221	AGAATCCCTTTGTTGCAAAAGAACCGGCTA	TCACTTGTTGAAAACTATGCACAACTTGTC
SNP3272	17.4832	74.76	GATGATTTGTTGACAACAAAAACAATATCC	ACTAAAAGATACATGGTGAGATGAATGTGG
SNP20511	19.4628	75.345	TCACCATTGTGTAGTCCAATAGTCTCGAGA	AAAATCTTTGAGTCATGCCTCTTTGATGCC
SNP9391	21.4323	76.867	TTTGTTCCTTTTTTCATTGTATAGCTACTT	TTAGTAACTCTTCTTCTCTTTCTTGGAACC
SNP56191	21.4387	77.152	ACAGAAAACTTATGTTCAAGCAAGCCAAAC	CGAACAGGGGCATGGAAATCAAATAAAAGC
SNP67166	19.9961	77.93	AATAACACAACAATGTAGAAGCCATCATGC	GGAACACATTATTTACCATTTCATAACAGT
SNP3170	20.9473	78.288	AAGCAAAACATAATATAACAAAGTAAGACT	GATTCACAAGCTACTATACTGTATAGATTC
SNP16485	20.8513	79.171	CTAGAGCTAAGGAGTCCTTTCTTCCTTTAG	ATTCTCTCCTCTTGCTAGTGTGAAATTGGC
SNP36252	22.8763	79.966	GTTAGGTGTAATGTTGTGTATTTTCTCTGT	ATTTGACAACTTTTGGTCATTCCAATTTCT
SNP18058	23.3515	80.83	TTGTTGAAGCTTAGCTAAAAAAGGTCCTAG	TTGTACCAAGTTATTATATTGTATTATCTT
SNP7479	23.3785	81.736	AGAATTGTAATCAGACATTCCAAAGCAACC	GACTTCTTTTACGATTCAATGTCAAAGGTG
SNP30477	23.4757	83.09	CTTTCTACTAAAATTTGATAACTTCAACTT	CAGCAGGAACAAGAGTTAGAAATACAAAAC
SNP6214	27.1048	83.47	GAGATTATTACGAAATCCTAAAAAAGGGGA	TAAGGTGCAATGTCAGCCCTTTATTTAGTT
SNP8520	28.7428	86.531	TTAGACAAGCTTACAAGTTTATGGGACATA	CCACTTTCATAAAAACAAACTTGCAACTAG
SNP13071	27.8959	87.299	CCCTTACTGGATGATGAACGTAGCAGCAGA	AAACTAAGAATGAAGCTTTGGGAGTGTTTT
SNP6487	27.3	88.65	GAGAGAAACAAATGCCGGTATGAATAAAAG	CCACTCATCATCAAAATGAATATCAGTAAA
SNP44093	26.6651	89.222	GTAAGTAATAAGTGGTCAATGAGAGTGTGC	GACAATTGGTAAATCATTATAACAATGAGA
SNP34401	25.8985	89.892	TGTGTCCTCTGGTCTAGGTATAGAATGTGT	ATATATCTTGGGTGGGAAAGAGATGAAAAA
SNP3636	26.874	90.233	CTTATCAATGCATGATGGATTGTAAAACTG	AGGCGCTATTGGAACCCAAGGAATATCCTT
SNP19653	26.8878	90.919	AATGGTTTCATACCGTATCTAAATGACCCC	CCACTGGTGTATAAAAATAGCACTATTTGA
SNP2375	24.456	95.018	AGGAAATAGATTGAAGATCATGTGGCACAA	GTATTGACAAACCTTGTTATGTTCGTGTGT
SNP26293	25.6634	96.051	ATGTTATATAACATTCTTACCAATTCATTA	AATCTTTTAGTCAATTTACTTTGATTCACA
SNP3503	27.7284	96.759	GATGGAAATTCACCGAGAAGGAACCTCTAT	ATACCTGATTCCAAGGTTACCTGAAAACTG
SNP31123	26.8042	98.898	TCTTCTTCTTCAATCAGGTAGCCTCATACT	GCCTAATTGTTTTGATTTGATATTGCTTTA
Chr19
Marker name	Physical Position	Genetic position	Forward sequence	Reverse sequence
SNP74453	23.6117	1.303	AAGTTATAACGTAAATGAGAAAAATCTTTT	TGAATACAGGTGGACTATTCATTATATTTA
SNP10184	23.7495	4.362	AAAGTAATGAAAAGATGAACACGAGCAACT	TAACATTCTAATCAAGAAAATGAAGTGAGA
SNP31948	23.6285	7.493	CAAAATTGCAGTTCCCTCTTATTTCTCCAT	TTGAGTGAGGGATCGGGCTTGTATGTCCCA
SNP39033	23.9003	10.005	ATATGTGTTTATTGTGCTCAAATTAGATGA	CTCTCTCCTCATACTACATGTAGAAATTTT
SNP5533	22.5476	10.829	CCAAATTAGTAAAACTAGTAGTATCCTTCC	TGAGACCTTTCATGTTTCTGTAGTATTCCA
SNP5034	23.3922	11.977	AAGCTGATGATCAGGGATTGGTTTGCGTAT	GTTAGCCATGGTTCATCCCTTTTTGGGAAA
SNP11540	21.712	12.91	TGGGCTGAAAACAGATTTAGCTAGAGCCAA	TGAGAAGGTGAATAGCTTTTGCAATTATTT
SNP28938	10.8264	14.602	GTAAAGCATATTACTCCTGATGCAGAATAT	ATGAGGGACCAAATAGAGCAAGCATCTGGC
SNP6727	19.5036	15.567	GAGGCACATCCCTCTCTCATCGATGTACTC	TGTATCAAAACGGGGAAAATAGACGTTGTG
SNP3403	12.623	17.014	GATGTCCTGTGAGTGTGTTGTTGATTGCTC	ATGAATCTTGTTGATTGTCGTTCTCCATGG
SNP3714	10.7945	17.629	CATGATCATATGGTTTTTTGATATCCATTT	GATTTTTCAGTGTCAGCACCATTTGTCCAT
SNP40172	10.6711	18.473	TTTCTAAGCCTATTTCATTCCATCCATGCA	ATTAGAATTAGAATTGGAATTAGACGGCTA
SNP67899	21.9369	19.238	ATCTAGGAGACTAATAGCTAGAGACATAAC	ATCCTTTGAACTGCAGCAGGATCCTTTTTA
SNP4822	9.66879	20.473	ACATTTTCTTTAGTAGGTAAGCAAAAAAAT	GCTTCTTTCCTAGCAAGTATCCATGCCAAC
SNP2254	8.59343	24.595	TGCATGGGTTGTTTTCAACAGAGTGCAGTA	ATCACTTTGACACTAAATTTCATTATCGTT
SNP13784	8.05546	25.58	CGTGGTCAAGCTTGGATAGACAAGCGCAAT	ATGAAACCGTGGTGACTATGGTTTTTGAAT
SNP6352	7.79371	26.448	CATATACAACAATAGGGTTCTAGACGTCGC	TCATTGACTAACGAAGAAGAAAGAGCCTTA
SNP7505	7.77128	29.014	GCAGAGCTCAGTGTTGAAGACTCATCAAGA	ACAGAATATGGTAAGAAGTATGGGATTGCA
SNP43745	9.07036	29.792	ATTTTCATTATGCTCATGCTTTATATTGCA	GCTAAAACTTCTAGTTTAGTCCATAACCCA
SNP15782	19.9633	32.278	AGACTGAATTATGGACCTAATTGCTTATAG	AGTTGGAAGTGTCAAACATTAGTATTGTTC
SNP61057	16.525	32.928	ATAGGTTTTCAAATGGATAAGGTATCCAAT	AAAAACAAGCTATAAGATGAGCTTTATATT
SNP2285	17.6865	33.994	CCCCTGAAACACCAGGGGGACATTTGACAC	TTGGAAACAGTTTTTTCAAAGCTATTCGAT
SNP16400	6.20479	35.92	AAAACAATGCATAGAATTATGCCATTCTCT	CATAAACAAAGAAACTGTAAATTTCCCAAA
SNP4367	5.80128	37.74	TTCTAATCTAGGAACAACAGTGGTAATCTA	TCTATTATAGAGATAACATGAGAGACCCAT
SNP1533	5.99381	39.582	CTTGGGAGTGGATGAGAGGAGAGTTCATAT	CACCCCAGAACTGGGAAGTTGACGGCGTTC
SNP13415	5.54556	40.351	ACAGCTAAGTCAGAAACTTGAAAGTATGCA	GGATTTCTTTTCATATATCCATCCCCTTTT
SNP9420	6.24693	41.352	CAAATCCTCAAATGTAGGATCCAAAAACCA	TTAGAAGCAAATTCAATATTTTCTCCCGTT
SNP42608	8.60707	42.994	ACATATTTCTGTAATATATCTATAACTAGA	TTGACTGGGAGTTCTAAGAAGTTGGCTGAG
SNP47695	6.47927	44.233	AAACAGATCAATGACATTCATATCCCGGGT	TAATCATCCAAACATAGCTGTCTCAAAGTT
SNP6346	3.61729	50.009	CGAATGCTGGAGACCACAGAGCCAGTTCAA	ACAATCAGCACAAGGATGCTAAATATTCAC
SNP1582	3.79244	51.036	GCATAGGAATCAATTGCACTGCTTATCACT	CCAATGCTTCTCTCCTGTTTGAATCTCCCT
SNP7938	5.58705	54.032	TTCACATGATTTGCATACATAAATTTTCAC	ATTCTGTGTGTTGAGGGATATTGTATTCAT
SNP3552	6.45161	54.942	CCCTTCACACAAGAGATTTTACTTCTCACG	CAGTGCTTGGGATGGTACACTTCCTGCAAT
SNP8443	2.70238	58.539	GTTGCTTCTGGCTGTGTAAGCATATATGTA	AACATTGCATTTCTGTAAATAGCAAAATGT
SNP4168	2.84836	58.696	ATTCAAAGAATAGAGGTTATATCAAGGGAA	GAAATGCCTTGCTTGAGAGCGGTAGATGGA
SNP15024	4.48575	62.461	GAAAGGTCCAATAAGGATTAGAAAAGTCAT	AGACAAATCAAGGGCAAAAGAAGGCGAAGA
SNP14428	3.60628	62.841	ACTGCGGCACCATGAATATCTGCATGACCT	CTTTACATAAATACAGAAGATAACTTTCAA
SNP15530	2.11517	65.139	CATAAAACTTGGTGTCCTTGCTTGTCTGAA	TGGAAGGTTCTACAAGTGAAGAAACTCAAA
SNP48722	4.67946	67.963	TTTGTACTCTTTCGATTCTTTGATTTTGTA	ATTTGAAAGTTTGAAAGTGCAAATATGCTT
SNP30855	1.58616	70.817	ATCCTCACAGGCAAGTTATTCATAGTATTA	TTGAATGTATCTACGAGCTACATAATTATG
SNP20409	1.60911	73.952	ATGAAAATGCATCATGTGATTCTTGCTCCT	ATAATGATGTTCACTTTTAGTCAACCAGAT
SNP4453	0.144247	77.747	TTGTGACATACATTGGCAGTGATTACAATC	ACCTATTCGAATGGTTTTTCTGTAAGAACC
SNP21784	0.0503905	81.487	TAGAAAATTTTCCGCACTTTCTTTCTTTCC	CTGTATCAAATCACATTGAATAGATATAAC
SNP15549	0.312453	84.479	TTTCTAAACTCTGGAGGGAGCTTGAAGCTT	GTTGAATGGTTCCAAGCTCATCTCCCAGAT
SNP53620	1.97008	90.049	AATATAATTCCTTTTCATGGCTTTATCAAA	AATGTGGGGGAGTTGGGTTCTTGGTTACCT
SNP66474	0.287284	95.535	CTGTCTCACACCGGCATATATAAATTGCGT	AATTTGAGTAATTCTCATGTTTTGTGGGGT

## Sheet: Male(Beihong)
Chr01
Marker name	Physical Position	Genetic position	Forward sequence	Reverse sequence
SNP35044	0.3	0	TAGCCTTGTGCTAAAAGTTTTTGCAAATTT	GTTATCAAAGGTGTAGTGTATAAAATGCCC
SNP8408	1.54	4.897	CATTTGAGTTTAGGTCATCTTAGAAGTTTC	ATTGACCTATAAAAAAGGGACATATATGAA
SNP45107	2.79	9.756	TCACCTATCAAGATGATTTCATTCGCTCTC	AAATATTATTGAAGATAAATAAATGAAGCC
SNP9468	3.19	12.52	GACAACCCTCTCCTTCAGGAGACTACTCAG	GGACACCTTACTGGATTCGTCAATGAATAA
SNP30676	3.75	13.107	TTCGCATTTCCCACCACTTCAGGCAGGCTA	AGTGGCATTTTTTCCCAATTCCATTACATC
SNP52707	4.57	20.039	GAAAATTTGAGGCACAGAACAGATTACTGG	TTCTTTTATTGAAGCAAACTGGCTGGTGGT
SNP15050	5.46	25.375	CCATACATAAAAGATCGTTTGATTACTTGA	TTGTCTCAAACACAGTTAGCACCATAAAAT
SNP1147	5.57	28.029	CAACTGGTAGGACTGACTTTATAGGTGTAT	TTTTACAGAATTCAGCTTACCATGATTCCC
SNP3104	6.71	31.574	CTAAAGCTGACATCACCCATTCTACCTCAA	ATTCCTGCTAGCCACCTTTTATTTGCAATC
SNP2315	7.07	23.177	TTTGAATGGTGGAGAGGGAAATTTAGAAGC	TACTTCGCTGATTGGTACCCATCAAATTGG
SNP6747	7.96	32.93	CAAACCCAAGGACTAAACCACGTAGAACAA	AAAACTGAGAAAGAAGAGGAAACAAGTGAA
SNP9691	9.43	40.619	ACAATTCCCGTGAAGATGGAGCACCACAAA	GCACTAAAAATTATTACATCTTACTCATGC
SNP9398	9.88	43.242	CATTTTGCTTCACAATTTATTTCAGTTTTT	AGGTAGAGATCAAAAAGCTAAGACAGAGCC
SNP47459	10	37.661	TGTGGGAAACCATCAGCAAAACATGATCGG	TCAGAGTCCATGAATTGGTGGAACGGAAGC
SNP9316	10.88	46.227	GTCTGGAGGGAAGGCTAACTGAAAACTGAA	TCGCTGGGAAACTTGTGAAAACACAAGAAA
SNP5909	11.03	48.029	CAAGTACAGAAAGAGGTAATTACCAAATAA	AATCAAAAGATCAGTTATAAATTAGACATT
SNP9767	16.51	54.976	ACCTGAATAAAGCAATCATGGAACAACAGG	CGTATACACATGAAAGCGGGAAAACTGATA
SNP7525	17.18	62.011	TTCATCTAAGTCAAGATGAAAATGAGAAAT	TACAAGTCATGGGTAAACAAGAAATTCCTG
SNP19660	17.43	64.723	GTGGTTTCATGAAGAAGCAAACATGTCATA	GGACAAAGGTTAGGGTTCATTTCTAGAGTT
SNP29812	19.22	66.543	GGCAAAATGAATAGGAGAAGCAAATATGGA	TGACCATGATGATAAGGTAACATTTAGTGG
SNP34885	20.72	74.293	ATAAAAGATGAGAGCATTTATGACAAATGC	CCCTTCTCGGTGGAATAAACAACCTCCCAC
SNP10387	21.02	80.114	ACTGGAATCGCCAAACCTAATCCCCAAGGA	CATTCCAGTAAATGATAGATGATCCAAAGA
SNP12621	21.28	70.81	AGTAATCACAAGCATTATCAAACCCGAATC	AACAATAACAGGAACAAAATTTTCAGAACA
SNP4484	21.3	72.801	TCACTCTCACATTATATGCTATATCTGGTC	AATGTGCAACTTTGATTCCTATGAGGTATT
Chr02
Marker name	Physical Position	Genetic position	Forward sequence	Reverse sequence
SNP54990	2.37	4.705	TGGCTATGTATGTATAATACTAACCTCATG	TTCTCAGTCATTTAGTATCTGGCATTGCTA
SNP29822	0.49	6.969	GTCAAGTAGTAGTATTAGACTATTATCCTT	TTTCTAGATTTTGTTTGCTCATGTTATTGT
SNP13665	2.18	10.967	TACTGAAACATTCATTTGCAGAATAAATTG	CATCTCCCGATCTTAGGAGGGCAAAGATCT
SNP44625	1.02	12.825	TCAGTATTGTTTGGCTGCGTGCACCTCAGC	TCATAAAGTTTGCTGCATATGTAGGTTTCA
SNP8103	3.23	16.553	TGGGGTTTGCAGGCACAAGCCATTGGCAAA	GAGAGATGGGAGGATAGGTATTGGGAGAAT
SNP54216	3.61	21.153	TAGGATACCAAGATGATTGTTTACATACTC	TTTCTATGAGTTTTATACAGAAATCAGCCA
SNP32735	6.06	35.951	ATCCCATAGTATCTTTGAAGTCCTCCACTT	AATGGAGGAAATAAATAAGACAATGATTCC
SNP29711	6.12	37.28	TATTGGTGCATTCTCTCATCTGGGTTTTGT	TCAGCTCAAACTTCCAAATTTCCCTCTATT
SNP28375	6.79	40.075	TAAATTGTGCATCCATCAAGCCACATGTGA	CATACATCATATCTTCACTTCATGGTATAG
SNP13128	6.92	43.654	AAGAGCCCTGCAGGATTGGTCCTGCAATTC	TCCTTGACATATGCTAAAAATAGGCTTCTC
SNP19147	8.18	50.891	TTAGTAGCTATACTGTATGTGCAATGCATG	TTGTTTTCTCACTCAGGAAGGGTGTTGAAG
SNP3011	7.58	53.824	TGTACTTAGGCTCAAGGTCAATGTACTAAT	TCAATAGTTTACCTCTCGACCTACATTGAC
SNP12911	8.11	55.898	TGAAACCTCCGAATCACCTTCTGTTAGCAC	ATTCAATAGCTGTGGAGATTTGGAACGCCC
SNP54754	10.71	62.882	TAAACAAGCTAAGTTTCATGAATCAAACTA	CCTACGAGATTCTATTGTCATAATTAGCCA
SNP22203	13.94	64.712	CCAAAAATAAACGACCGCCTGTATTACGTC	TTGAAGAGAGGAAGGTTACCTACTCATAAA
SNP1068	10.65	65.344	GTGACATGTCTTAGCTCTCCAAGAGCTCAT	TTGAGGTTGCCTCTACAACTTGTTTTCTCA
SNP16499	10.71	66.599	TGCAATTGGTATTACTGTCAGTTTCAAGGC	TTTTTATAATCAATTATCAACATAACTCTG
SNP13506	17.69	77.933	AATTTGAGATCCTAAGAATTACAGAAAAAC	CTACTACATTGCCCAAGAAAATGCCAAAGA
Chr03
Marker name	Physical Position	Genetic position	Forward sequence	Reverse sequence
SNP33820	18.4396	0	TTTTGTTGTTCATTTGTTTCCAGCATGGTA	AAACCCAGTTTTGGTCAACATGAATGCAAT
SNP60113	11.7049	1.981	TTCTGGATTATGTAAACATGATAATCTCAA	AAGATCATTTCCTCAACCACAACACTAAAA
SNP66234	9.9937	3.328	GGTGGCAGTACTAGCACACTTGGGAAGGTT	ATGTCTTCCAAGTTGGAGCTACTACTAAGG
SNP6396	15.5595	5.335	TCTTGACCTCTATGGATTCTATATATTGAT	CCTATCAGCACAGGACATATGCTGAGGCTA
SNP4198	10.031	10.034	CAAAGAGCACTACCAACTGAAGGGATGTTG	CTAGACACAATCACTTGTCACACATAAAAT
SNP22299	12.3521	12.422	AGGAAGTCAATCAAGCAATCAAAATCAAAT	GCTAAGCTAAGTTAGTTTCAATAACAAAGT
SNP16206	9.70445	14.912	CAGTCACATGGTCACAAATCCGGTATGGTT	AACCTTTTGCTCAGATGATAAAAATCCTAA
SNP10846	9.42448	15.91	ACCTCACCCATTCAATCAATGAAATCAATA	CCTTGCTACAATGCAGAAGAATTTGGTCAA
SNP13966	7.70338	18.629	AAGAGCAATTTAGGTGGAAGTGCGTGTGCA	TTCACTAGTATAGGATCATAATTGTCGACT
SNP3733	7.58628	19.346	TTGGAAAACAAACTTGAACCTAGTACTCAC	GAGATCATATAATTTGTATGATTGTACTCC
SNP1760	7.85683	21.511	GGACATACATTTCGGACATGAAGAGCTTCT	CACTGTTTAGCTTCTCAGTGCACTACAAAT
SNP21149	7.06888	23.863	CAGTGAAAAACGTCTCCAACTCATCAAGAT	TGATTACTGATTCAAATATCACAATTTCAA
SNP11617	7.22489	26.091	GAGGCATGATATCTATCTTCAGTGGTTTCA	ATATCAATTATAATTCAAGCTGAAAACCAT
SNP4415	6.85196	26.409	TGCGAGAACCAAGCAAAAAGAAGCCACCTG	GTGAATCAGGGGTTTTTCTTAGATTGTGGT
SNP27181	6.15546	27.521	CCTAAATCACATAAATAATAACATTCTGCA	CCATTGCAGATATACATGGGTTTGATGTCA
SNP3235	6.47928	29.14	TGAAGTCTTGAACTGTTGAGCCAATTCAAA	GAATTGGCGCATGGTTTCCAAAACCTGGAT
SNP1610	6.09525	32.091	AGTGGGAATTATTGTAGCAATTTTCAATGA	ACAACCTTGGCAAAATGCACTGGGAAGTAG
SNP9931	3.92016	34.773	AAGAAAAAAGCAATCTAACAGCCAGGACAA	TCATTTAGTTACAGCTTCAAAACTTCTCAC
SNP14598	3.91595	36.033	GATTCAAGACTATATTCACCTTACAAAAAT	GAAGGAATTCAGCTCTCATCCAAACAAGTG
SNP1581	4.14091	40.658	TCCCTCCTGTTTTATGATGTGATCCTCAAA	TTCTTTCAAATGGTGCCACTTGCTTGCTAG
SNP34709	2.33145	54.385	CAATCCACGGTTATGGACTCAATTCCAAAC	CAGTAATCCCAGCTAAAGCAAGTTCAAAAC
SNP46429	2.84155	57.125	GTCTGTTGTCACATCTGCTTTTGTATAAAA	TTTCTGCAGGTCATTGCATCCAAAAGCCTT
SNP8550	2.81017	58.247	GAACAAGGCAATTCAGGATTTCCTAACAGA	AACTCTCCCTAAAATTGAGTTTTCAATGTA
SNP24673	1.24903	58.874	TCCTATGATGGATAAGAGGGACCACGCGTA	TGGTAAGGAGAAACGATAACCCCATCGCCT
SNP31328	1.80093	60.45	AGATCAGAGTATTCTTTGAAAGGGGAGGCA	TAAAAAAGGGAACAAGTTAGATATCATGTC
SNP5628	0.982225	61.733	ACAAATGCAAATTCTCTTCCCTATTGTGTT	GGGATTTGTCAGTTCTTCAGAAATCTGTTC
SNP2501	0.271492	63.384	TGGTTTTTTAGTGTCCACGTTTGTGTGTGT	GGCTTTGTGAATGTGCCCCATGAAGAGTGG
SNP32838	0.709661	64.065	AGGCTTATCAAATTCCATGTTTCGATGTTT	CATTCTCTGCGGGTCTGGTTTACGGGAGCA
SNP12750	1.50404	64.619	TCTTGGTGGGGTGCTCCCTCTTTCAGTTAG	AGAGTTTCAGAATTTCTGTTGCAGGCTGTT
SNP19717	0.944793	65.338	GCACTTACAATATAAATGAAGGCAAAACTC	AACTTTCAATTTTCATAGGGATATGATCAT
SNP69994	0.666727	65.908	AAACTCTGGCATGTTCCAACGCGCAAAACG	GTATCTATGTGAATGGTTCATATGTTATGC
SNP13513	0.723356	66.861	AAACAGATTGGAAGGACAGCTTTCAGTTAT	TATCTGCCAGAGGAAAAAGATACATTACAG
SNP5510	0.426283	68.309	GCTGATTGATGTGATAAACGTGCCTACACA	TTTTTTTTTGAGCAAACAGAATATGCCGTG
SNP6580	0.28141	68.635	CGGTTCTCTGTGTTGGTCCGACTCTGACAC	ATACACAGGCTGATTGTTGAAGCGATATCT
SNP4433	1.67101	71.093	ATTCAGAGTTGGGAGGTCTGAGTATAATAT	GATTCCCTTTGTTGTTTCTGATCATAGGTC
SNP7794	1.04584	78.996	ATGAACTAGTTTCCCAAATGAATTTGGTGG	TCATGAATCCGGCATTCTGTAACTCTCTCA
Chr04
Marker name	Physical Position	Genetic position	Forward sequence	Reverse sequence
SNP7135	0.6	0	CAAGACTATCATACAATCCAAATCTACCAC	CATTGTCATTAGGATTGTAATGAAAATGAT
SNP60086	0.25	6.538	CTAGAGAAAAAAGAAGTAATAATGAGGAAT	ATTTATATAAAATGGTATCAATTTTCATAT
SNP66540	1.11	8.614	TTGAAAATGTTTGAAGTCAAACAAACTTAC	TTGCAACTTTATCAGAGCCAATCTTCCAAA
SNP4318	2.23	10.633	AGGTTCATTGGTCTCGATCTTCAGTAACTT	CAAAAGAACTCAAAAGATGAAGAAACATCA
SNP5721	2.93	12.744	GTATGGTAACCCGCACCTCCTAAGAAATGA	AACCGACAACAAACAAGAAAGTAAATGAAG
SNP22532	3.03	14.169	CATCATCAGATAGCCATTTCCTTAGATCTT	CTAACATCATCAGCCAAAATGCCATATGGA
SNP6662	3.09	16.83	ATTGCAGGCTTGGAATGTGTATGGTGTGCT	TCTTTTAGTTGGTTTTGCTTCTTTGATTGG
SNP8063	4.71	19.041	GTTATTCAAGTGGAGAGTCTGAGATATGAA	GATTACCTTGTATTTTTCCCAATCACATGT
SNP3202	17.58	26.165	AGAAACTGTTGCTGATGTTCACTCCACTAT	ATTTCCCTTGGAATGTATTTGGGTGCACTC
SNP27312	8.99	26.949	CCGCAATAGTTGTTATAAACACAACAACAA	TTATCTTAGGTAGTAAGAGCTACCTCATTC
SNP5967	7.01	28.402	GCAAAATCTAGGAAAAAGAACTATTCATCC	AAATTGTTCAAAACCAGGAGCACCAGAACT
SNP4848	7.71	31.44	AGAGCTTGGTAAATTGAAGTATTTCCTAGG	TCAAAGGAACTTTCGATAAGGGATTGTTGT
SNP5601	7	33.579	CAGTCATATCACCTCCATGTACTATCTCAC	TGAGTATATGTTTGACATCCGCCTAAAGCT
SNP17641	6.81	34.034	ATATGTTACATATCTGCTCATGACCCATTT	CATAACCAATACCAAAATTCTCCAGAAACC
SNP14653	8.91	35.958	AATGGAAGTCTAAAATTTCTTGTATGAAGA	TAATGTGAAATATGATGCTGGTGCTGGTAC
SNP11556	11.25	39.092	TCTGGTGTACCTTATTTGCTGCAAAGGGCT	ATCAAACGGTGATTGGTTGAACATGTCAAG
SNP6129	13.72	39.599	ATGGCTCACCTCTAGATCACCATCATTGCA	AGCCTAGGAAGGAAAATGTGTCAACCACCC
SNP1061	9.49	40.146	CTCTTCTCCATATCACAGAAAGTAAGATGG	AGAGTAAGAAAATATCTGGTTTGCTGGACC
SNP18778	8.19	41.364	GAGATTCAATCTTTGACCGCCCAACAAGTG	AGGGCATGGCACAGAACACAACAATACCAG
SNP3926	15.81	42.946	GAGGAGTATTAGAGCTTGAAAGGGGTATGA	GGATGAAAGCATTGATAGCCCTTTTGGAAA
SNP26459	7.71	44.522	GACTTCTTGTACAATTGTAAATTAGTTAGG	TTGTTGAACACATGAGACAATGGTGTCATG
SNP46890	11.87	46.489	GGGCTCCATTCATAGCAAAGTCAGTTTAGG	ATGGTCATTGGCAAATAGAAGTCTCCTTTG
SNP75970	17.32	47.497	GAGCTCCCCATATTTTCTAAGTAGTTTTGT	GTAATATTCGAATTGGGAGCTGGAGCTGGG
SNP3261	18.36	50.672	AAGGCAGGTTGGGAGGGAGTTGGTGTTTCC	TTTTAGATTTGGTTGACTGTTTAGGTGAGG
SNP28452	8.79	53.357	GAGAGTTCTCTTCTCTCCACACACATTTTT	GTGAAGTAATTCAGTGACTTCAGGCTTTTT
SNP11318	20.37	59.426	AAGTAACCACGCATCAACATGTGCAGAACA	ATTTTTTTCCATACTCCTTTTCAAAATTTG
SNP10181	21.2	64.903	GGGGAAACTCAAATGAATACAGGATTCAAT	AGCTAAGACAAACACAAAAGGAATTGATAT
SNP4906	21.08	68.952	CTAAAATCTTTTACAAACAATGTTCCTCTA	TGCATTTGGCACTAATTTTAGAAAACATTT
SNP1355	22.79	71.674	GAACTACAAAACGTGGTGCAAGTTTTTGGG	ATTTATCTGGGTCTGTCTTCTCGGTGTCTG
SNP13801	22.91	75.509	GAGCTGCCTCTAGCTGTTTTGCTTAGTGGG	AGGTGTATAAATCAGTTGGAATTTCTCCCT
SNP6911	23.15	83.708	GAGGTTGATGACATTCACCTTATTATATTA	TGAACAATCTCTCTAGATTGGGCTCACTGA
Chr05
Marker name	Physical Position	Genetic position	Forward sequence	Reverse sequence
SNP7702	0.11	0	AAATCATGCAAGTGGAGGAAATAGTTGTGG	GTGCACACATGAACATACACCACAAATCTA
SNP4076	0.38	4.778	ACCCACATCGGAGATGTCGTTTTTGTACGG	CGAGTTTCTGTAAGCCTGTGTTAGTTTTGA
SNP24393	1.24	9.448	CTCTACTGGCTTTATGTTCTGACTTCAGGT	GTGACCTAATACATGCTTTTTTATACTAAT
SNP10847	1.41	11.38	AAAGACTATGACATGTGGACATGCCACACA	TTACCTAGCCTATTGTTGCTTTGGGACTAG
SNP18367	0.38	15.349	ATGCTATCCCAGGCAGAGCCTGAGCCTAGT	GCTGCATCTAGATCATGCTCTTCCTTATAA
SNP38792	0.47	20.685	TTTGGATTATGTATAATCTTATATATATAG	TTTCAGTCTACCTAAACTCAACTCACTCTC
SNP34968	2.16	23.58	TAAAAATAAACATAAATAAATGAGAAAGGG	TAGCTACTGCTTTAGTATTGTTCATTCCAA
SNP6012	2.44	25.176	GGTCAACAATAGGAAAGCAAACACAATGTA	TGGAATTTGGGTAGGGAAAGCCGATCCATG
SNP7178	2.84	29.072	TTTACTGTAACAGGACTAAAAAGCTGTGGA	ATCTTGTTCAGTAGCTTTTCTGTATTTTTT
SNP9443	3.97	35.705	GCAAATAGGTAGAAAAAGAAGAAAAAACCC	ATATTCCTGGAAATCACATTTCCAACCACA
SNP6072	5.21	39.377	ATATGTCTATGTGACATAAGTCCATATGAC	GATAAATCAAATATTGATTAGTTTATCAAA
SNP30731	6.45	43.032	TATACAAGTGACCTTTTGTTCCCATATGTA	TAATAGGAGTACTATATTCTTCATCTTCAA
SNP4421	6.94	44.482	AGGGAAACTGAGAAAGTAAACACCAGTTTG	GTAGGTCACCCAAATATCAGTATGTCAACC
SNP2982	6.95	47.288	ACTGACTCTTTTCTCATTGAAATAAGTCTG	TTTGTCGTGTGCATTGATCTTTTGTTTTGC
SNP12075	9.09	49.47	GTCATGTATCCAGAGCAGAATGGAAGTATT	ATTTCACACTGAAAAGGGTTGGAATTTTTA
SNP33805	12.94	52.142	TGTGCACAGGTGCATGCTAGTTATCTATTT	GTTAGTAAATCTATATTTGGGTTGGCTAGA
SNP8906	13.22	53.643	TCCATGCATGGATATTTCAGTAAATGTTTT	TATAACTTCACATCTCTTTCAACAATTTGC
SNP8062	16.27	61.824	GTTTTTAGAAGCTGGAGAGGAATCCATGTG	GGGAAAGAAAATTAGCAAAGAAACTTAGGG
SNP35433	17.44	64.799	AGAATTCCTTGATTATTTATAAGGAATTTT	CCAGAAAATGGAGCCCCTATTTCTACAAAT
SNP8560	17.5	67.578	AGCAAGATTGTAATTTGTGCTTTCAATTGT	TATCGGTGAAAAATGTGTGCATGCTTACTA
SNP15911	19.45	76.716	AGTAGAAATACACATGGACCAAGGAATAAT	CATAATCTGGTCTACATTTTGATCACAAGC
SNP29736	19.33	78.406	AAAGGAGTGATTGATCAAGAAGAGTAATCA	CTGTGCATTATGATTGTGTTCCATGAATGG
SNP1576	20.36	79.46	TGGAGGATGATAAATAATCACTCTTGGTAC	CTGTGAAGAACTGTTCCTACCGACCCAGTG
SNP7910	20.77	82.442	ATCTATAAATATGGTCCCTTTATAACCAAC	CAGAAGAAAAGGGATAGATGTCATGCCTGG
SNP2473	21.78	86.52	TAACTGCATCACCTTATTTTCCAAACATGA	AGACATTAGATGTACTTTCCCATCTCATGC
SNP11024	23.94	88.157	CTAACACCAAGGAAAGGAAAAATGAGCAGA	ACCTTCTCATCTGATCACATAAAAAGATTA
SNP65380	21.04	90.446	ACATTGAAAACAAATAAGACAAGAAACAAA	TACTTTCAGTTGAATCCCTGATCACTATCA
SNP27163	19.21	92.467	ACGTGACAAATATCATGAAAAATTGCCCCA	CAATTATTTTCAACTCTCGGGTTAGGATTT
SNP42378	23.98	94.83	GGAGGTAATGTATCGTTACTTGGTAGTTGT	GAGTGCTGGATGAGGCTACAGTTGCAAATC
SNP3260	23.98	100.459	GAAGTTCAGGAGGTACAATACAACCAATGC	AATAATCTGTTAGCAGCAGGACATCAAATA
Chr06
Marker name	Physical Position	Genetic position	Forward sequence	Reverse sequence
SNP19337	2.86715	0	ATGAGGTTACAATTGATCGTGGAATATCAT	ACAAAGAGAAGTTTTGAGTCAGGAAATGAT
SNP8801	2.29178	1.527	AATGAAAATATGGATCTCACAAAAAGGGAA	TAACGGTACTTGGTTGCAGCATATTTCCTG
SNP3415	2.90461	2.433	CCCTAACAAAGAGGAAAATTCAAGTACAAA	CTACCCAATAGGGAGCCTTCCCCAATACCC
SNP2969	4.73705	7.33	TGAGGTGGAAATGTGAATCAGTTTAGGTTT	CATTGGTGCTCCCCTTTTTGTTAGGTGCTG
SNP11254	4.72683	10.762	ATTAGTCGACAATGTAAATTAGGGGAGTTG	TGTTATAAACCAGTCTCTTTTCTCGTTTCC
SNP13252	5.41302	13.905	GCTCCATCTGCCATTCATCCCAATTCTGTC	CTACAGGTCATCTGAACATAATTTATACAA
SNP2017	6.09177	17.226	TGATGCAAAGAGGGTTTTCTCATTGATGGA	GAGCCAGGACCCTCCGTCTACAAAGCTCTG
SNP12316	7.17335	19.519	CAATCAACCAATACTGAGGGGTATCAACCA	ATTTCCATGTTCACTACCCTTCTAAACTAC
SNP569	7.29133	22.216	TCACATGCACGATGTATTTGCGAACAAGAA	GCTCTTAGTCATATTTCCCACTTTTCTTTC
SNP2260	7.96334	22.696	CCAATTACACCAAGCACTTTCATGTGATTT	TGGTCCCAGTGATGACTCCCACCTTCATCT
SNP20879	7.9688	26.01	CATGGGGCTGTGCTCTGATCACGTGCCTTG	AGATGTCTGTTTTTTCTTCTATTTTATTCA
SNP6281	10.2503	27.839	AGGAATAACTCGGTCTGGTCATCAGGATGA	AATCAAGAAATCTATGGTCGTAGTAATTTC
SNP5316	9.35828	34.355	TATCTGTTTGTCTGAATTATGAGTTTATAG	GGTATCTCTAAGGGCACAAGAGGAAAGTTG
SNP7137	11.6119	38.147	CTCAGGAATGTCATAATATAAAACCAAGTA	TCATCAGGTACCACAATGCCTCTAACTAAT
SNP20944	12.0653	40.396	TTTAGAAGCTTTGCAGGAGGATTTGTAGGA	TCCTGCATACATAACACAAGGAGATGTTGC
SNP62416	12.8751	43.928	AATGAACTCATGTTCATTCTTAGATTGCTC	ACCAAGAAAATCATAGAGAAAATAAAACTC
SNP45583	14.8515	52.292	GTTTAGAGCTACGTATGACCCTAGCCATAA	AATTGCAGAAAGCAGGAGGTTGAGACTGAT
SNP2868	14.8182	54.571	CCCCTCAATAAAGAGAGTGTAGCCCTTCAT	TTTTGCTGCAACAAATCCATAGCACAACTA
SNP3258	15.6411	56.73	CCCACTCTGAAAAGAAAGCGGAACACATGG	ACTATGTGAAGCTATGTGCAGGCTCAGTGA
SNP4520	18.3472	60.709	TGTCTCAATATGTTATTTATCTTCTTTGTT	CCATTAGATGTGTAAATATGCAGGTAACTG
SNP5664	18.903	62.926	GAAAAGAGAAGTCCTTTGAGGCTAGACCCT	TCCTTCCCTTCCTTGTCCATCATAGCTTTT
SNP10653	18.8517	65.221	TTTGTTGGATATTATGTGCATGGTCAGCAT	CTGGTGGTCCTGACATTTTCTTGATCGCTG
SNP42495	19.2816	66.009	AGTTACCCACTTCATCATAGGTAAAAATCA	AGTAGAGTGAAATGTGACCTACAATGCATA
SNP6297	18.534	66.715	ACAAGGGTTTACGTAAATAGTGTTATAGAT	GGGGAGGGGGTAAGATAGAGTCCTTCTTTC
SNP23562	16.7073	68.278	CACTGATATAATCATCACAATGGTGCATAG	CGAATCGCATTACAGAAGTGATTCCAAGAA
SNP45940	16.7592	69.629	AGAAAACAAATTCATGTAGGCAATTGATCA	GCCTCGCTTGAATTGGAAGAAGGGTTCTTT
SNP22794	18.1943	71.04	TCTGCCATAAAGGAGTTGCTATTTGCACTA	ATGCCTCAACCAGCGATTGCAATGTCATTT
SNP43317	18.9245	72.394	CTGTTATGCTAGTTGAATTTGCACATTAGT	TATTCCGAAATAATCTATTCTCGGCTGTTA
SNP2867	17.4603	79.94	CACTCTGCCACAATAATCTCTAAGCAACCA	GAGGCAAACAATACACCAAAAAGTCTTGCC
SNP16641	19.4133	81.647	AATGAGTTGCAAAAAATATGTAATCTCTAT	AAGATTGATTGTCCAACATATGCAATGAAC
SNP15426	21.0459	83.42	CCATAGACTTCATTAGATATTTTGGTGGCT	ATCATATTCCATATTCAGATGTATGGTTGA
SNP3077	21.4882	93.882	AACATCCCCCTCTTTCTCTGTTAGGCTCGC	ACCTCTACTTTGCTCTTTTTCCCTACATCC
Chr07
Marker name	Physical Position	Genetic position	Forward sequence	Reverse sequence
SNP71066	1.095	15.717	AAATCTACCCAAGGGAGCAACTGTAATTGA	ATAAAGATATTTATTTATATATCATTTTAG
SNP46077	1.23003	8.667	GTGGTGTGCCCTTGACATGCTCCTATTGAA	ATCGAGAAATGCAGAGCAAGAATTCCCCAG
SNP16418	1.37981	7.201	TCAAAACAAACAAAAACCAAGCGAAAGCCT	TGGTAGAGAGTCTAGACTAATGTGGTGTAT
SNP14927	1.44342	18.611	ACAATTTCATCATGAATTGATGTTTTACAT	TAAAAATATTCGCGTACCAAGTACCGATAG
SNP32400	2.31014	24.3	CATAGTAATTCCCTGCAAATCTTGCCCTTG	ACGAGCAAATAGATAATCGGAGAGGCTTGT
SNP21549	3.08081	26.372	TATACTTGTCCAGTCATGTTATCAAATATT	TGCATAAATCATAAACATGTAGATACTAGT
SNP44109	3.42652	5.136	TTCTACATTGAAGCCCATGTCGTTGTTTGT	TACCAAATTATGTTCAAACAGACTCTTACA
SNP9238	3.82633	27.091	CGTTCTTTCACTTTTGAAGGGCTGGAATTA	GAAGACAGGTTCTGACTTCATTCGTCTCTT
SNP76326	3.88848	28.211	GGAAGTTTGTAAAACCAAATTGGCATCATC	TGATATGCTCAGAAAACCCCACTGAGAATA
SNP6966	4.21805	20.856	TGAGAAGTCTGAGGTGGTTGAGCTGACAAA	ATGGGGGAGAGGCTCAAACTGAAAAGAATG
SNP41829	4.45786	31.155	ATCAATTAGTTCTTAGAAAACCTTTGTTGA	TCGAACCACAATTTATGAAACTATGAAATC
SNP20568	4.52713	22.705	TTTCCCACCCTGATTCCGAGTCCCCAAACA	GTCTTCGTTTGCATGGATGGGTTTAGTGGA
SNP4933	4.59161	31.888	TAACAGAGGAAAGGGGTATGCATTTTCTTG	ATTTTTGGGTGGGAAGGATCATGAACACAT
SNP72977	4.79808	54.699	AAGCCAGGAATTTTTCATGGATTCATTCAA	TCAGGCTCAAGCTTTCTTTGGGGAAGATGC
SNP42462	6.56473	35.735	AAAGATTTCTGAAACAGGGTCCCAAACAAC	CCCATCAAGAAGCCCTTCATGGAGCCACCA
SNP4278	6.59692	37.233	GCACATGGGCAACAACTTTCATTTTTCCAC	TGATTCAGAATTTTTCAATTTCTGGAACAT
SNP24063	7.20682	48.924	AGACTCAGATGTCAAGAGAAAAGTCTTCTA	AGAACCCTAATTTAGAGCAACAAAATCATT
SNP17343	7.40572	38.386	CACATCTCTCAAAACAGAAAAATGTTTTAG	GCAAATTTATGCAACTCGAGGTCGATCCGC
SNP56642	7.43827	45.322	ACCAAAAGTTCATGCACATGATCACAAAAA	TTAGCAACCAAACAGAGGGAAAGTGAAAAT
SNP3690	7.45719	39.42	ATACTGAAATCACTTTGCCCATCCCATGCA	GTGTGTGACTTCCATGAAATTGTTGATTAC
SNP1529	7.72852	41.878	CTGATCCACTAAAAGCATGGATGAAAGCAT	CAGAAAGAAGAACATGATGATGCTTACACA
SNP5111	8.11974	42.337	GCTAATAGATTCCAAATCAAACAATGCTTG	TGGCTCTTTGGAAGACAAAATGACAAAGGT
SNP3056	8.12417	34.912	CCTCCCTATGCCAGCTGGGTATCATCCATC	GGTTCAATACTATTAGAGCAATACCTTGCA
SNP2250	9.17279	40.355	ACGGGTCGTTCAAGCTGCCCCTGAAGATCA	CCACTTGCCTAGCATCACAATACATTTAGC
SNP2991	9.67404	33.901	AGGGGAATGCCACCACCATCATTTTCTTTT	TACTCCAAATGACTAGTGATGATGTTACAG
SNP34327	9.92743	40.162	ATAACTTTCTAAAGCTGCATATTCATCTAA	ACTCGAATCTAGGGATCAAGCATAACAATG
SNP61040	13.6239	46.629	TACTAACAATGAACAAAAAGCCCCAAAGAA	TCATTACAATTTTTCTAATAATAAGAAAAT
SNP10014	14.4571	71.896	TGAATCATCATTAGCATTTCTATGCTTTCT	CCCAAAGACACCCCCAACTTTGTGACATGC
SNP10785	16.9235	127.887	ACAATGACCAATCTCTCAAACGTATAAAGA	TATATGAACCTGTGCATATGTGAGCATTAC
SNP30394	17.048	100.483	GAAAATGATAAGATACTAATTAGGTACCGA	AGAAATGATCCATGCCTAGTCTAAATTAGT
SNP27755	17.3271	99.217	TTTTGATGCGTCTTTTTTCTTTTCAACGCT	CAAAGTATTACTAATGTTGTACCATGTATA
SNP16410	17.7948	104.463	CTACGCTATCAAATGCTAGAAATATGAAGA	TTTCAGGTGAGTACTCTGTTTCCCCTGCAT
SNP24513	18.5847	110.463	TAATCTATATGCTTCCACATTTTAGGTTAG	TTTGATTTTCGCACAGGCAATGGTCTTCTC
SNP5240	18.6043	109.039	TATTTGTTTTGGCTTGGTATCACCTTTTCA	AGTCCACATATTGAGTCTCGAGTGAAGACT
SNP27309	18.7662	106.313	AATCAAAGAAAGCCTTTTTGTTGAACAAAA	GGTTATTTTTCGATTGTCTGGTTCTTTGTA
SNP1104	18.9982	111.901	CTGCAAAGACGAAAACCTTCTTTTCCATGG	TTCTTTCTCAAAAGTAAGTCCTACTAGCTC
SNP20244	19.1497	121.61	TGACCAGTATGTCAATAAAAAGTTGGAACT	CTGCCTATAAATTGGCAACTGTCAGTAGTT
SNP35599	19.8573	114.628	GTACTTTGCTAATGGGACACTTGAATTTTT	GTTTGGACGAAATTAGGTTTCGATACCATG
SNP8024	20.1946	118.946	GCAAGAGAAAAGGGACTAGGTCGATTTTGA	TAGATTAGAGAACTGAGCATAAATAACAGA
SNP49307	20.2074	119.736	TTTGTTTCTTTGTACTTCTCTCAATATTTG	TGAGTTCAAGACTGTCAAATGGGTGTGAAG
Chr08a
Marker name	Physical Position	Genetic position	Forward sequence	Reverse sequence
SNP51231	6.112	0.697179	GCTAAAAGCATCCCTTATGAATTGGTCTAG	TTGAAGAATTGGAAAAATCAGAACAAGAAA
SNP7949	12.365	2.01378	ACAAAAATACTACAATTATTGGAAAATCAA	CATGAACATTACTGGTATATAACTAGTGAA
SNP12446	0	2.15099	GAGTTGATTATTTCTCACTTCTTGTTTCTC	AGGCTTGAAAAAGTCTTGGTTGACTGGAAT
SNP9099	18.439	2.2382	TTAGTTCATCACTTGTAGCTCTTGATTCTG	TTTGATCTCTGGTCTAATTGAGGTAAACTT
SNP33851	20.01	2.26328	AAATGCATTTTTGAATGGAGATATGGAAGA	TGAGTCAATGCTTGACTAAGAAATTTGAGA
SNP4191	16.037	2.32009	GCATCACCCAGTTGAGGCTTATGCCATCTT	GCTACCCTATGAAGATGATCAATATTCACA
SNP19154	29.668	4.66088	GGATAAATGATAGATATAATGAGAATGATT	TAGGGATTGTTTGTAATTTATGTATGTACG
SNP20798	25.218	4.70867	CTCATTGTTGGTGGACCATCAATAGCGTCT	CACACCCAAAGATTACAAAGAAAAGTAAGT
SNP2050	27.811	5.18955	CTTGATGGTATAGATGAACAGAATTTCTAA	GCTAATGGGGGCATTAGAGCTTGCACTGCC
SNP7288	32.744	7.71813	ATTATTAGCTAAAATTATTTGATAATGGTG	GGAGGGATGTTTGATGTGGAGATCAGGTGC
SNP9149	38.223	9.74706	TTGGGCAAGGTAATTGCTATTCATTACTAA	CATGAAGATTCACCCCTATTATAGCTATTC
Chr08b
Marker name	Physical Position	Genetic position	Forward sequence	Reverse sequence
SNP5928	13.0518	0	ATTGGGGTCTTAGATTGAAGATTGCCATGC	CAGCTCTTCCAAGAAATGTTGAACCTCTAC
SNP45792	13.2028	2.11	AGATGATATAACCCAAATCTGCGTTGTATG	TCCTTATTTTCTAAGCAAAGAGTAGATGTT
SNP18547	13.8469	6.763	TTTGTTTGGTCCTTGTTGTCAAGCACTTAT	TCAAGTTCCATCCTTTGCTAGATTGCCTAC
SNP10793	12.7115	11.54	TTTGTGAGCCTGATATATCAAACCACATGA	AATACACCATTTGAACCATCTCACCCACTT
SNP25413	14.3078	15.321	TATTTTTAGGTGGGGTACCATTTGTTTGTG	TTTCTGATATTCTCTATAATTTTGGATAAG
SNP12406	13.9822	15.774	CCTGAATAGCTATCCTATGACTAAAATCCT	AAATAGATTGGTAAGCTCGAGTGAGTACCC
SNP3740	15.2566	19.265	AATGCACTCCATCATATCCTCTCTCGCTAT	CTTGCCTTTTCTCAATGGATGAGCACGTGG
SNP7927	16.168	21.91	AAGGAGATATCCAACGTTATGTTATTGAAT	ATCATCAGTCGAATGGATGAATAGAGGTTG
SNP40002	15.4112	23.05	GTGAGTGCTGCAGTACTTTGGACCTTGACA	TTTTTGAGCAATCCTATAAGATTCTTTCTT
SNP4897	15.5349	23.666	AATAGAAAAACAGGGGAAAGAGTTCAACTA	CCTGCATAGCATGAAATAAGAACAACTCGA
SNP17336	15.9679	23.763	TTCCTAGTGAAGTGACTTTAGCAGTATTTG	TTTAGCACAACAAGAAAATCATTTTGAGCC
SNP42552	15.2569	24.517	ACTATTTGACCATCATTTACTGCTTTTCCA	CTAAAGTTCCTCTCAAGTTCTAACTTATAA
SNP9127	16.2841	26.721	AGATAAGTGATTAGGGCTTTACCCTATCAT	TTCCATTGGGTTTGTACAACCACCGTTTCA
SNP62244	17.5765	30.52	GTAAAAAGGATGACAATGTATGCATATGTG	TTTTTCTTTTTGGGTTAGAAAGATTTTCAT
SNP23861	17.7326	32.152	AAGAGAAGTTTGTTACTCTAATTCAGGTAA	GAGTTCTTCCTGAAGAACATTTTCTTACTC
SNP11098	17.8927	33.829	TGGTGGAGAAACCAATGAACATGTTTCACT	TGGGTTGTAGCTATGTTGACATCATATTTA
SNP26378	19.5804	35.236	AGAGTCATTGCTTCCGGATTTTCAAATTGA	CTTTTCTTCGTGGTCACTCAATGCTGCTGA
SNP63489	18.775	35.764	CAAGAAAACCAACAAAAAAGAATAGAGACA	TTTTGGATGAGCACCACTTGGACACATGCC
SNP29810	18.3372	36.422	GAGAATGTCTTTAGTAGTAGCAACGATGAT	TTCTTCCCTTTCATTTCTGTCTCATGTTTA
SNP5195	18.7622	37.283	TGAACTTATGCTGCATACTTGGTTGGGGCT	GTATTTGTCTAGTGTTTTCTTATATACTCG
SNP15523	19.1251	39.022	GAGGCTCTCCTCAAAACATTATTCTGCATT	ACGTAAATGCCAAGGCTCCAGCTTATGGGA
SNP5598	19.4357	40.99	AGAACCCCCCATCAATGTACATCCTAATCC	ATCCAAACACTTGCTTCTCTTATAGAAGGA
SNP65685	19.7666	42.034	TCGGATCCTAAACCAATCTAATAACCACTT	CATAATAAGAAACCATGATACGTGCATATA
SNP5360	19.2155	43.659	GGATCTATCTAAAATACTAATGTTGCTAAT	AGAAATACCCAACACCTGATTGTCCACATG
SNP27311	22.123	45.155	TTTTCAGGTTCTCTATCTTGTTTCTTCTAC	AGTGCCATCATTGAGAACACATTGGCAGGA
SNP8553	22.2634	47.68	GGAGTTCCCAGTGATACTTCTTTCTATATC	AGTATGGTTCAAGCATTAGAGATCCGTCAT
SNP33498	20.8154	49.296	ATGTTATGGATTATGGAAAACCATGGATGC	AAATACATTATTCTTCTGGAAGCCAACAGC
SNP3368	20.2378	50.797	TGCTCTATATCACATAATTGACTCCATGAC	GTGCTTAGTCATTGAGGTAGTGGATTCCAT
SNP27759	22.1259	52.472	AGCACCAAGAAGATGAAAGCAGACAAGTTA	TTATACCTAGTAACAAGTTCATTGCTCTAA
SNP5826	20.3749	54.359	GCTGGATTAGCAGTTACTTTGTCCTGGTCT	CTCTTTTCTACAGATGTTCTGTATAAGGGT
Chr09
Marker name	Physical Position	Genetic position	Forward sequence	Reverse sequence
SNP52010	1.62912	0	ATGCTTAGTCTATATATCATATATGCAAGA	TGGTTTCTTGAAATTTGGGTTCTGTGTGTT
SNP6907	3.70388	6.101	ATATTTAGTTGATGCAATGAGATCCTTTAT	CTGTAATTTATGTTTGTGAATTGCCTGAGA
SNP4008	3.28157	9.131	TCGAATAAATCAAAATCAATCATCATGGAA	AATACTAACCGCCCAAGCTTATTCAACTTT
SNP1619	2.9091	11.23	GCCAATACAGTAACATTACGAAAGGAGAAG	GATTTGTGATTGGCATCTACGGGCGAATCA
SNP19515	3.14221	13.6	GAAATTGGATTCCTAATAAAGGACAAAACT	AATGAAAATAGTAATCCCTGTACAACCAAA
SNP6098	3.72947	20.493	TAAGAAATGGATATAATCAAAAAGCATATG	AATCCTGCAAGGACATAAAGGATATTGTCC
SNP37653	4.47182	29.686	GTCCAATGTTGCCAGTAGGAAATAAATATT	TGTAAGTCTCTTAGATTCTTTTCTTCAATC
SNP10822	5.81632	41.592	TTTCCCAAAAATTTATAGTTTTGACGTATA	TAATTCATGGGGTGTCTGAAAATGCATTGT
SNP47062	5.82426	43.892	ATATTTTCCATTTGCAATACAAATGATTCA	TTTCTTTGATTTTATTGATAGGACTTGATT
SNP31294	7.34375	49.396	AGAGCGCCAAAGAAAGGAGGCTCACCCTAT	CAAACAATTCTTCTCTTCTTATCTAATCCC
SNP60472	7.35582	51.988	ACCCTAGGCTCCTATAATGAAGTTTACATC	CTAACATTTATGTTGAGATGTTTCCAAACC
SNP52132	9.40983	60.03	AATTATAACAATAGAGTGCCATGCAGTGCC	TGATTCTTATTAGTGGAAGATTTGAGTGGA
SNP42930	8.74746	62.633	AACACCCGATTTTTTGTTCGAGAGAGCAAA	GTAAACATGCTGTATAGCTTTATTTCATAT
SNP15253	9.96702	65.618	CATCCATCTAGTATATCTCCAAGTTATGAG	AACTTACCAATATTGTGTTCATTATGTCCT
SNP46244	13.257	68.044	AGCTGGTGGCTGCCGTGTTTGCTGGAATAT	CTTCAATCTCTTGTGATTCAGTATTTACAG
SNP9109	13.1624	69.731	ATAGATGGGAAACAAGGCATGCTAAATATT	ACAAAGTGTATTTGAAGAAATCTTCAAGAA
SNP10711	13.5647	72.949	CTTATGAGTTTGAGGGGATTCCATAAGCTT	ATTTTGGTCTTATGCTGCCATCTGTCAGCA
SNP9186	16.0773	75.029	AATCAGGAGATTCTATTGATTTCCCAAATT	ATACCTAGGGTTATAACTTGGTATTCAGCC
SNP2524	14.3306	76.404	GTGCTAACACAAGATATCAAAGTTAGTTTG	ATGGATGTTGGGTCTCCATCAAGACCCAAA
SNP36056	16.2122	78.323	GACAGATTGTGACCACTCCATGTAATTCTG	ACACAGCTATAACAGCTGTGTGAAGATCCC
SNP7185	19.7165	84.237	TGAGCTACATATGCTCCGTAATGGTTGTCT	TGCGATAGGCAAAATAGTTTGTGTGATCAG
SNP1848	19.9774	84.502	GTGTTGACATCTAAGCTAGTATATGGATTA	ATTAGTAGAGTGATGAAGAAACATGAATCG
SNP50195	19.9467	85.468	GTTCTCAAATACTGCTTGTACGTCTATATG	GAACCCAAGAGACACCAAACAACGTAAAAT
SNP20067	21.0542	87.154	TCTTGAACGAAGATGAAAATTCCTCAATAA	ATTGGTGAGCCTATCACCAATGATCAATTG
SNP24542	22.6083	89.213	TTGCTTGCTCTGAATTCCCTTTTAGTTATT	TCAGCCTTGGAAAAGCAAGGTGCCTCTTTG
SNP10348	18.8183	94.263	TTGGATGATGCTACTGCAGATGTTGTTGGA	CCAAATTTCAATCCTTCCCTTTCACAAAAT
SNP10739	22.6214	100.058	CACAACAGTTGTTTACAAAAGGTTGAAGAT	TTCTCAAAAAGCCATTTATACTAACAGTTT
Chr10
Marker name	Physical Position	Genetic position	Forward sequence	Reverse sequence
SNP4646	17.9208	0	CTCTATATGCCCATTCAGCATGACAAGTCA	TTTGACTGTCATTCCTACAAATACACGGAA
SNP3266	15.0897	7.035	GTCCCCCAATGTCGTGCACACCTACTTTCC	AAATGAAACTAAGCTAGACTAAGCATGCAA
SNP6775	17.2978	12.883	ATTTTCCAAGTTCTTGGGTGTATGTGATGC	TTAGACAAGCATATTGTTTTTGGTGGCAGG
SNP41038	14.8437	17.732	AACAAAATTTTGGTTTGTTCGATTTTCAAT	TACTATAGGTCTTAGTCCAAAATATCCAAA
SNP6691	13.5644	20.707	GTCAATTGTAGTAAGTAGACCATATAAAGA	TTGACTATAGTGAAGTGTTCTATCTTGTTA
SNP5162	12.8821	22.352	GCCAGAGGAAGAAGGTGATTTCCTTATGGA	CCTTATGGGAAGATGGGAATAGCACGTCTT
SNP56785	15.1737	24.815	GCCTTTGCTATGAATTTGTCTAGTTACATC	GATCCGAGATTTCATTAGAATAAATAGATT
SNP29247	15.2651	26.905	GCCAATTGTCATACAAATCTCACAAGGTAT	ACTGTCAAAAAGAAAAGCAGGAAATAAAAA
SNP11995	12.4262	28.558	CACTAACATGGTGAAGAATTCTCAGGGTCT	GAATTATTGCACTCTGTCTGAACTCCATCA
SNP11981	11.8271	29.664	CTTATTTTACTTTGTTGTTTACATCTTCTA	GAGGAATCAAAGTTGAATGATTCTCACACA
SNP9995	10.5384	32.329	AAAGGGAAACTTCAATAAGAGCAGGAAGGG	TTTCAATCTTCTTGCACATAATTGTATTGC
SNP51290	11.2482	33.986	TCAATTTTTAGAAACCATTATATTTTCATT	TATTATCTCATATCCAAGTACCTACACTTG
SNP15501	11.5319	35.89	GTTGTCATTATGCCTGTCTGTCCTGATATG	GGTTCACATGAACAAATAAGGCTAGCATGT
SNP1711	11.2952	38.271	AGTGTTCAATGAAATGCCTACTAGGAATTT	CCAAGGATGTCTATCCTTGGACTGCTATGA
SNP1107	9.35641	41.014	TGGAACTCTGCAATCCAGAAGATCAATTTA	GCATCAACGATACTGCTCAACGGAGCTGTT
SNP48559	8.26758	46.611	ATGCTATATAGAAGTCAAGCAAGTTTATTT	TTATTGTGGATTATGTGATGAATCTATATA
SNP46010	7.13008	50.795	ACAATTCATTCCTATGCCAACATGTATAAT	GTCATATGGTTGATTTTCTACTCAATTTTT
SNP11081	5.23759	56.23	TCATTATCGATTCAACTAGGTTTTGAACTG	TGCATAAATAAACAAATGCTCACATGATAC
SNP3632	5.24551	58.779	CACCTGACTTGATTGCTGAGGTGTATCAAT	TATCCTCTTATCATCCTACTGTCCAAAGAC
SNP67892	3.93705	67.19	TGCAATGTTGTTTTTTGTTGAAATACCATG	AAACCTAGTTGGAATACAAACCCAACTTTT
SNP12139	1.87105	78.268	ATAAAGTTCATCATCCATTTGCTTTTTATT	CTCGAGCGAATTCCACGGTTGATGAGCTGA
SNP41523	0.872525	102.498	CTTATCATGTATGTAAATATGGGGCTGAAT	CAGTCTTCTGTTATGGCAAAGATCCTGAGC
SNP1244	0.469957	102.656	TTGCAATCAAAATGTTGTTATTAGGCTCAA	TGACAAGGCTATTGATAGGGTTTACTATTG
SNP14828	0.496364	105.193	CTGTCCCAGGGGCTCTGGTACGGAGAGAGC	CTATGATAACAGAAAATGAAAATAGAATAT
SNP55813	0.95559	107.134	CTGTCAACACATGCATTTTCAGATATCAGA	GGAAGTTGCAGAAACCCAATGAAGAAGCAA
SNP4492	0.39339	110.303	TGCAGTAGGGAGACCAGTGGCATATATCCT	AGCAAATTTTGAGGAAAGTTCAGACTACTG
SNP2534	0.119306	112.424	GAGTAAGAGCATGGAGTTGAAGTCCCCCCT	CCTGCTTGATTGTGCGATTGAGGGTCATTG
Chr11
Marker name	Physical Position	Genetic position	Forward sequence	Reverse sequence
SNP38385	2.14666	0	GAAAGTTTGTTATTGACAGCCAAAATTTAG	TCATCTTCATCCCCTGGTAGTAACACATGT
SNP4805	3.63737	10.111	ACAGGCGAAATTCACAAGATAATCCATTCT	TCTTGATGAATATGCACCTCCTCAGGAAAA
SNP9288	3.08972	15.349	TGTGTTTTAGATAGCATTAGAAGGTAGAAA	AGCGGAAGTTGGAGTTCACTTTTTGAATAT
SNP6941	3.46032	17.128	TGAATTATTGCGGCAAAGGTGCTTCACCAT	TTCAGATCATTCCTTCTTCTCCTTTGTGTC
SNP5783	4.49866	23.244	CTGTTGTGTTCCGAAATTCCTCTGCATTGC	CCTTGCCAGGCTCATGCAAATGTCTGGTCC
SNP5803	4.35177	25.63	CCTTTTACTGACCTATTGTCTGTTGATGGA	TCAGTTGCAGCTTCCTTCTGTAATGAGATT
SNP2887	4.29853	28.208	AGTGGTGGAGTGTAAAGGTTGTGGTCTGGG	TCTCTCTCCGAGGGAGGGACACTTACTTTG
SNP19552	6.22673	31.371	TAATGGGAAAAGAAAAGAAACGAGACAGTG	ATAGAGAAAACATGAGGGTGGAGAAAGAAG
SNP7668	5.88691	37.368	AAATAAATGCATGAAGCGTCAAACAGTGAA	TCATTTACGACAATCATTCAATTGACAATA
SNP823	5.50116	38.717	AAACAAGCATCCACTTCACCCACATTGCCC	TCCTAACCATCCACTCAAACACCAAACCTG
SNP22515	19.1734	48.484	TGTCAATTCTCTCCTCCGGCAACTCTCTAC	AATATTTCAAAGCAAATATGTAAGCTTGGA
SNP8922	7.83043	51.643	TCATTACAACCAGCATAAGAAATCTAGTTC	CCTTTAGGTGGCAGATGTATACTGGTTTGT
SNP9515	16.4187	55.884	GAAGTTGATGAAAAGATGAAAAATGGTATT	AGAATTATAACTTGATTTTGAAAAGTTGCT
SNP14271	8.60648	59.791	GTGGGTTCAAATGATTGGATGTTCATGTCA	TGGACTCAAATTTACTCTTAGTCTGCCTCA
SNP15358	14.243	62.598	AATACATGTGGCTAATAAAAGTGTAGTTGT	AAAGTTTAGCATTATTTTGAAGCCATTTAG
SNP12336	10.8057	62.788	CATAACTTTTCCATCTTATGCAACATGTGT	GAGAATAGACAACCCCATTTGATTGATCTC
SNP32707	14.2446	65.25	CAAGGATTGAATTCCTTTTGGAATCCATCT	TTGTCCATATCCCACTAAGATTCACATCTA
SNP68472	14.7829	70.967	AGTCATCGTCAGTGCTTCCAGAGTCATATG	CCAAAACTTGACACGGTATTTCTGTCCATG
SNP5517	19.5016	73.749	TCTTGCTTTGCAGCTCTGAAGTTGCTGTGT	CTTTCCTCCCTTGGTACAAAATTTGGTACT
SNP2108	14.2815	76.293	CAAAGGGGAAACACTAAATCTCATAAGATC	TCTCAATCAATGGCAGTATCAAATCAGGCT
Chr12
Marker name	Physical Position	Genetic position	Forward sequence	Reverse sequence
SNP3558	21.0054	0	GACCCTGAGGCTTGAGAATTTCTCATGTCC	AAATTCTTTTCAGTGTCAACATGATTCAGT
SNP58416	21.8386	2.7	AGGTTTGAGTGAATAGGAGAAGCTAGTCAT	TGATTGGTGGTTGGTGGTTTTATCAGATTG
SNP6584	20.2777	3.906	AGGAAACTAGAGTTCCAAAGGTTTCATTGA	AATGAGTCCTAGCTAGAGGCAAAAGGAGAA
SNP7296	20.9794	5.406	TTCTATTGATTTTCCTCTATTATTTCATGG	CCGCAGGTACCGGCTCCTTCCCTTCTAGTT
SNP3122	21.8876	7.206	CCACAAAGGGTGTTCTTTCCAATAACTTCT	ATCCTGATCATAGCTTAGGCATAAAGCAAA
SNP11206	21.8379	7.854	GGCGCACCAAACCTACCAAACCAGTCAACA	TAAGCATGAGCTAATTATAGATGAGGAGGA
SNP3253	21.7258	8.994	AACTATTGAAAGATTAGTGAGGGAAAAAAA	CTCTATGGTTGTGGATTTTTCTGACACCTA
SNP6760	20.6334	9.822	CTACCAAAGTAACTGTCAATTGTAGAAACA	GATTCGTCTCCTTGTTCGAGCAGAATGCGA
SNP6677	13.3191	13.275	GAAGCACCAAAGAAATACGAAATGTTGAGA	TTAGTTCTTTCATGTATCAAATGGTTGAAT
SNP11264	13.2725	13.534	TTGAATTTGTGTAAAAGAATGAGAAGACTA	CTCAAGGGTAGGTTATTCCTTTGTGACCTT
SNP15791	17.3644	15.083	TTCTGTCCTGAAACTACAAATTTGTCTTTC	ACTTGTTTTTGTTTTTCTATTTATGGTCCC
SNP8422	21.3155	16.347	GCGCTTCTATGTCAGTTGGGAGTCCTACCA	AATTTGGAATCTTCCCTTTGTTGTGATATT
SNP2862	13.7152	17.352	AGACCTTGGGTTTGTAGATACCAATATTTG	AGGCTAGTGGAAAAAGGAAATTCAAACTCA
SNP6334	14.2072	18.408	AGACATGGATTCTTACCAAAACATACATGT	TCTATAGGGAATCATGGACTACTCTATTTC
SNP3681	8.70167	19.587	CATTGTCAGATTGATCTTGGTGCTACATAT	TTAGGTTGGTGCAGGTGTGTTGGTTGATCC
SNP17891	14.2488	21.324	GAATAGACAAAGGTAACATCTCCTCAAAAC	GACTGAAAAGCTTGTGTCAAACTCTCAATT
SNP12343	14.4016	21.33	ATTTTGTAAAGGAAGGGTTGTGTAGATGTT	AAAGCAGAGTTATGGAGCTGCTGAATCAAC
SNP12550	10.1241	25.369	ATAAAAAGAATGGGGTGGTGGAGAAAAGGG	CTCTCCTTCCTTCCCTTCTTCTTCCTCCTG
SNP11331	10.1012	27.705	AGGCACCTGATTACTAGCAATGTGGTAATC	AAGATTCTTCTTGTAAGTGTATATTAGAGC
SNP14461	12.018	29.444	CAATCTCAATTACACTATAAAAATTGTCTT	TTCACTTCCCAGAATCCATAATGTTCTCTA
SNP21663	9.6085	34.326	GCTAGCACGTAAAAAATTAGAGCTAAATCC	GCTCCAAATGTTTCACATCATCAAAAGCCT
SNP61607	7.17103	42.182	AATCAAGTCATATGGAGCGAGTCTCCAGAT	AAGAATTTACATTTTTGAAGGGTTCATGTT
SNP75935	4.53046	49.031	ATTTACTATATAAAATGAATTCCACATGTT	GCATTGCAAAGGTCAAAAAACTCATCCAAA
SNP7511	6.80447	53.366	TAACAACAGGGATAGAATGCTCATCAACCC	AAGTAATAGTATCCATTGCAACACCCAATT
SNP42858	6.19391	55.703	TATCGTCAACATTATTTGTAACTCACTCGT	TTATCACATGAAGGTTTAGGTTGCCAATCC
SNP1447	6.36632	58.445	AGCTACATGAAAGATGAAACAGTGTGAGTG	ATCAAGTGGAGAAAATTCTTGATAAGATCA
SNP12536	4.13869	67.887	CACAAATAACTGTTATAGAAAAGAGAACAA	CCAACAAACCCATTACAATAGTTTTGTCTT
SNP3023	3.34299	71.768	GGATGTCATAGTACTAAGTTACAAACATTC	TCTCAAATAACCTGCCATCATATCCATGAA
SNP9852	3.28422	73.54	GGATGGTCCTTTAGAACATCATATATATCT	CCAAGCAAGAGGAAAGAGAAGAAAGAAACT
SNP15458	2.94923	76.455	AAGTTGAAACGAAACAGAAAAGGAGATAAT	TTCAATTTATAAGACATTCTCTAAGGGTGG
SNP4316	2.74169	79.543	GGCTACCTCTTAGCTCAACTGATCCACAGT	CTTCAAAATAAAAAGTGCACTTCCTTTCCT
SNP8835	1.86406	80.249	TGAAAAACTTGAAAGATGAGATAAAGGTAT	CATGTCGTCAATAGCATTTCAGTCTATAAC
SNP6704	1.30421	84.16	GCTTTCATGGGAAGGAGCATGCAAATTCCC	TAAAAGTAACTCCAATGAACTCCCTGGTAA
SNP5709	0.200087	86.373	AAGTGTTTGAAAGAGAGACGGATAGAAGAA	GATGTGCTGCAGGTGCATTTATATGTACCA
SNP3718	0.282424	87.957	GGAACTCAAGAATCTGGAGACCAGGTTGGA	TGACTTGAAGTATTGGCTCCATTTGGATTT
SNP26773	0.910269	93.844	GACGGCGACACAATCATAACCCTCAAGTAA	TCTCTGATATTTTACCCGGTTTTTATGTGT
SNP54455	0.368225	97.51	ATTCTCAAGTAGCAGGGAACTTGCTCATGG	TCCGGTTGAACTCAAGTGGCAAAGATGGGC
Chr13
Marker name	Physical Position	Genetic position	Forward sequence	Reverse sequence
SNP10263	0.268157	0	GTTCCCAATAGGAGGTAAGGAACCACCTAA	AACCTACTGACACAAACTTGTGTTGTCTAT
SNP36770	0.524279	3.92	GATCCACCTATACTAGACATATACAAAGTT	ATATTTATGACATGCATCCAAACGAACATA
SNP12774	1.19067	7.838	TGCATCTATGCCATCAGGGGCGTTCATCTC	AACAGGAAATGTCCCATATGCACAACAGGT
SNP20430	2.13033	12.069	AATGAACCCTCTTATGGATCCCAACCATCA	CTTTGTCTCTAAAATCCATGTTGGATGTTC
SNP41682	1.6945	13.724	CAATAATTTTATCTTTCTTTATGTGTTTAG	ACACGTCTGCTTTTCTTCGGGAATTGACAC
SNP10168	1.24528	15.882	GAAGTTAGCATTTCCAACACCCCATGTGTA	TCGCCTTTGCAAAGTTGACAAATGCCAGCG
SNP18053	2.28108	18.139	TAGTCGGTGTAGATAATTTTATGAACAAAC	AGCATTCTTCTCAATCAGTCTCCCTACCAT
SNP19799	3.92915	20.833	CATGATGAAAAGGACCTCACCCATGTTTGC	GCTGAGAATGACGAGAGTTGAGTGAAGATT
SNP42664	5.54038	28.375	ATGCAACAGTGGGAGCTATTCGGCAACTCC	TCATCTAGACTATAACTGTGCAAGATTGAT
SNP40375	6.32862	30.585	GCGACCCTCCTCTTAGGAATGCATCCTTCA	ATGAAAAAGCTACCGTTTGTAAAGTCAAAG
SNP24765	6.16704	31.062	AGGGTTCATAAAGGAGATATATATACTTGG	AAAGTTGTGCAATCCTAATATTTCTTGTTC
SNP17033	6.98044	35.447	TAATCCACCAACTTACATCCTAGGTATGTA	CAAGTCATAACCAAGACATTCTTAGAATTT
SNP3200	6.72295	37.665	CCTTTGTGAGATAACGAGTCCAAACAATCT	CAAATTTTGTTTGGAAGTCTCAAGTCCCTT
SNP7256	7.4867	41.168	AATGAAGAAAGAAAGCAATAAGAAAAAACA	ATTTGACATTCTAGAGGAACAAGGGGATCC
SNP538	7.82289	41.639	GACAACAAGTGGTAACCCCACTGCCACTGA	CACCACTTGAGCTCCCATACCACACCAGCA
SNP1750	9.01587	44.158	TGGTGTAATGGATACACCAAACGTTCTAGA	CATCCTTCACACACTTCAGTTGCAGGTAAT
SNP18131	11.2893	46.821	TGCAAATTAGTCTATTTCCCTTTGAGATTG	TGGACTCCCAAGAAAGATGAAAAAGTAAAG
SNP2778	14.4078	47.589	CGAAACTTTGACATTGTTGATGATGGTTGA	GTGTCTTTGAATGAATGTTATTCTCTACCA
SNP34496	9.68816	48.64	GAAGGTAAAGTCAGCTTAGTCGATTTTTCT	TAGCTCATCTTTATCACATTTCATCCATAA
SNP37375	11.7973	49.315	CTCTTCGTGGTCTTATTTCTTCTAAGGCTT	TGCGATAGTGTGAAGACATAAAATGAGTCC
SNP6457	9.95381	50.879	TCATAGAAACTATATGTGATACTTTCCATG	GTCTTACAAACTATGTAATACCTCTTTTTC
SNP3161	10.3762	51.788	TGACACCACCATCTTCTGGTGGTAAGCTTA	AAATATTACAATCTTACACATGTATCGCAT
SNP4173	15.0605	53.479	TCATCTCAGCTAGCCTTGTTGCATTTGCTG	CCATGCAAATATCCTATTTTCCCTCTACTT
SNP65143	11.3092	54.789	AAGGATAGGATAGAGTTATAAAGAGATTAG	GGATTTTATCCTGAACATTACATATTGACT
SNP3649	15.0804	55.908	ACCAACTCTAAAACCCAAAGTTACAGTCTC	CTATTGGGAATGTTTCCTTTCTCCCTCTAC
SNP71942	14.5629	56.923	CCTGCAATTTATGTTTCCTTTATAGTTTGA	TGGTCTTTATCATCTCTACTTGGATCCCAA
SNP73142	16.8053	60.221	AAAAATCAAATCTGGTTTTCTGACACATAA	TGCAAGCTTGAAGACAGTGGTTTTGTTTGT
SNP48932	16.7262	65.091	AGACCACTTTGATGAGTTCAATAAAACTAT	AATCAAAGTCCTAGGGAAATAACAAGTGTT
SNP28996	16.751	65.759	TGATTCTTTTTTCCCCCTTTTCTGTTGATA	TTAGTACTACCAAATAATAATCCATTTAGG
SNP33065	16.4624	66.55	AATTCTAAATGGTTTGACGAAGACATTGTA	ATTGTGTCTAAAAATTTTGAAATGAAGGAT
SNP42127	18.9852	68.115	ACCGGGTCTTGGAACTTCACCTTCACTGGT	ATTATCCTACTGAAAAATCTAAATAAATTC
SNP2016	18.9906	69.8	GGTCATCAAGCATACTTCATCCTGTTTGAT	GATTGTTGCCAATCTTCCTCCACCAAATGA
SNP42464	18.8973	70.718	ATGTTCTTACATCTTTTATACAAGAGTTCA	ATTTCTTATATGCTAGTTATGGAACTATCT
SNP2882	19.6157	72.132	TTCAAAAATGTGAAGAAGTGGGCTATGGCT	CACTTGAGGGGTAGCTCTTTTCAGCCCTCT
SNP5414	19.5648	73.266	GCCAAGCTTGAGCAGCCTACTGCTTGGCTC	CAACAAGCTGATGTATGAAAATAGACTCGT
SNP12038	19.5083	74.265	ATGAGAAGCACAGTGTCTCTCTATATATAT	CTCATGGTCAGTGTTTGATATTTGCAGGTC
SNP7146	24.3878	76.34	ACAGTAAGGCAGGGTACTTGGGTTCCACTT	CTGACTCTTTTAGGGCAGAATAAGGCAAAT
SNP5431	23.1216	78.021	TGGGAAGAGTAATGAGGTGACTGATGGAGG	AGAAAATGTAGTTTGTTTGATCTAATTGGA
SNP10186	23.1948	79.132	TATGAGATATCATAGTCGCCTTTCACAATC	AAAGCATGCAATGGACAATAGCCGAGCTCA
SNP14986	22.9112	79.871	TATTCCTCACAGTTGCATGCTTAGCATTCT	TTCAGAATTTTTCTGTTTCTGTGTTTCCAT
SNP39734	23.8638	80.906	CCCACCACCATACCCACATAAGATTGAAAT	TTTCCCTCTTTGGACTTTCGTGAAATTCCA
SNP8999	20.6013	82.171	AAATGGAGAGGAGCGGTTCAAGAAGAAATG	GGAAAAATTTGGGAGAAGTAAAGTTGTAGA
SNP47139	20.5617	84.138	TCAAAAGTTCCGTGATCTGAAGGCAAAGTA	CAACATATATTCACAGAAATCAAATATATA
SNP28979	20.5567	87.813	CGCATTCCCTCCCTCCAAATCAGTCTCTCG	TTTGTTTGGTGGCTGAGAAAAAGGAGGAAA
SNP33659	24.347	91.062	AAATAAAGCAGAGAAAAGGCAACCTTACAT	TATAAAATAACAACAACAACATAATAGTTA
Chr14
Marker name	Physical Position	Genetic position	Forward sequence	Reverse sequence
SNP67781	27.1286	0	TAGTCTAGAAAATGATTTCACTTGGAACAT	CATACTGTATGGGGTTGATTTTTCCTAATC
SNP26249	29.7602	3.683	GCCCTTCTTTTTACATGCATCTTGTTTATT	TTTGTTGGTAGAACCCATTTGATCCAATTT
SNP41667	26.7444	9.854	TTCTGCCTTCCTGATGAAAATGCAGTTCAC	TTTCTAGATGTGATTTTATCAAAGGAGAAC
SNP8455	24.9528	12.081	TGATTTATGCAGTGATTTTAGCATCTAAAG	TTGAGAAAAAAGCAGGTTATTGAGTGTGTT
SNP7539	28.2197	13.7	TCTGTCTTTTCGCCTTTGCGGAAGAGTTTT	ACAGAGGTAGAGCCATTGCGACGCTTCAGT
SNP14068	25.2875	16.542	CTAAGTTATTTAGCCTTGATTAGGTTTTCA	ATTATCTTCTAACATGATGTTCTTTTTGGC
SNP3252	27.3734	18.489	CTTGTCATTGGAACCCGAAATGCTTCGGGG	TGTTACCACGAACATCCTGCCCTATGCACA
SNP28700	22.8889	23.385	TTCAAGAAATGCTGGTGAAGTTGTATGGTT	GGCTAGCAACATGCTGAAATCAGGTTGCCT
SNP41635	21.2622	29.674	ACCACCAATAGTGACAATTTGCATACCATC	AGATTTTCATGGGAATACATGGGAGGGTTT
SNP73883	21.1937	31.696	GGAACTACTATGGTCATAGTTTACATGAAA	CATCAAAGATTTTCCTTGTTTATGTCTTGA
SNP5929	21.7275	31.975	GAACTGACAAATTTCGAATCTCAGTACACC	AGACTTGAGCATCCTACACTCTGCTACTTA
SNP1418	6.24336	35.827	GTTCCTCTAGATGTTGAAAAAGACAAAGAG	AGCTAGAGATAATGGAACCCTGCTCCAGTG
SNP35919	17.8516	40.929	AACCAATTCTAAAGACTAAAGCAAGAAAAA	AGCATAATGAGTTAGATCACAAGCAACAAA
SNP4730	18.3863	44.834	TGGATTAGACAACCAGGTTTTCTATGGTGA	TGTACAACCATTTGACATGGAAATTATCTT
SNP3897	14.0233	49.398	ACCTTCCACCTCAACTGATCTATTGTGAGA	AGTAATATCTGAGGCATAGAGGACCATAAA
SNP7043	9.88509	49.897	ACTTCAATGGGTGTGCTCTAGGCAACCCAA	GGTTTCTTTTGTAAGGGATTTTTTATCCCT
SNP8988	10.3889	51.692	GGACTTGGAGAAGGTTCAAAGAAAAGTTAG	GTTTGGCTAGAAATAAAAAATAATGTCGAT
SNP3477	8.97437	53.105	CCAACCTCACACACTACCTACAATGAACTT	AGAGCTACAATTGGTGACGAAACCAATGTC
SNP13673	9.20961	54.264	CTCTACCTCTAGTGAGTATGCTTTAGATTT	CATGTCCCAAGGAATCTTATCTCATAGCTC
SNP8813	9.93129	54.36	CAAGAAATGGCGACTCAGCAACAAGGAGAA	CTCCCCAATAGTAAACATCAATTGCCAAGT
SNP10752	11.0715	54.673	GGAGTAGTTCAATCAGGACCATATCTCATA	TTCATGTCCATAGCTACCTGAGAGGGAAAT
SNP10835	10.7411	55.694	GCATTACCCTGAGACTAAAATTTGATGATG	GCTTTTAGAAGTCCAAAGCGCTATATTCAT
SNP3316	11.0735	56.633	TCATAATGGATGGGATTGGTGCAATGTTTA	TATGGTTTCAGTGGGCATGCATGAGCTGGC
SNP40135	12.7151	58.139	CAACAACCTAGCCACATAAGCTTCCACATA	ATAGTCTTTATCAAAAACCTAGTATTTATA
SNP61119	7.48934	60.167	CCAAATTGAAGCAATTCAAACCATAGCTTA	TCATCATCATCATGGTTTAGGTCATGGATT
SNP7300	4.19715	61.991	AATCAGATGTTTTATGATGATAATTGTTGT	GCATATAATTCAATAATACGCGCATTGGTC
SNP52015	6.37538	63.037	AAGCAGCACAATCCTAACATTGTTTGGATA	TAACAAAAAGGACTTTCTCAGCAACCAAAT
SNP7750	2.48715	64.441	ACAACAGAACAAGCAACAAACAGACCAGCA	GGATGGCTTGAAAATTCGGTATTCTTGTTA
SNP11874	2.65118	70.368	GGCTTTTGGTCATTGATGTGAGAAGATCAT	CAGACTTTTATATACCAGTCTTTGAGGAGA
SNP62602	3.0139	72.266	GGGTTTGCAAGCTCAGATCCTGAAAACTGT	AATAATTATGGATTAGGCTATTGTTAGACA
SNP1742	7.51205	81.484	CCCAGGAGTTCGTAGACCAGCTGAATCAGC	TGTCCTCGGTAACCAAGGGTAACTAGAACC
Chr15
Marker name	Physical Position	Genetic position	Forward sequence	Reverse sequence
SNP6178	1.74804	0	TTCCTTGTCTTGTATAGGAAACACTGCCCC	AACTGCCGTTTACTATATGTTCTCTCTGTT
SNP10180	1.07871	21.853	CTGTGAAACTTGAATGCTATTTTAGAATCT	CTGTTGAGTGTGTGAAGCTTGAATTCCATT
SNP21527	1.69375	23.524	AGTGAGGCGAGCAATTTTACAAAAAGTTTT	ATCGGACAAGTCTAAAAGGAAGGATTTTAC
SNP12206	9.66975	26.934	ACTGTCATGGAGAATAGCTTCAGGCTTGTT	TCCCTGTTCATAGAAAATAATCTTGGATTC
SNP25032	7.48437	29.016	AGAAATATTTGAAGAAATCTATTTGATATT	CGTTTCTTACTTCTATGAGGGAATGCTTCC
SNP12134	7.48393	30.929	GTAACCTCACATCAAACAAAATCTTTACAT	TATTTTTGGTTTGGCTTTTGTTGGTACAAT
SNP2134	10.1171	34.697	AGTTCAGTATACATTGTTCCTCATTATCTA	GTATGAGCAAGAAGGTGATCACTTCATATG
SNP10116	13.1544	42.53	GGTTAGGTGTGTTTGTGAACTTTGCTTCTA	GAGAAACAGGAGAACATGGGAATGGTGTCA
SNP9330	12.6646	50.145	AATGATGGGGTACATGTTAGAGTCAATGAT	GTGCTCAAGAATTTTATGTGTTCTCTTTTC
SNP5859	13.4412	56.932	AAGGCTTCTCCCTGCCCCCTTTAGAAAGAT	CCCACTCCTTCACCTCCTCCTCCACTTACC
SNP61503	15.931	64.029	GAAGTAAGCTCACCAATTACAATTACAAGA	GAATGTGAAATAGACAAATTTTACCCTAAC
SNP8135	15.8228	67.604	AAGCCCTTCCATTTTCTCTCCACACCTTAT	GCAAGGCTAAATCATCCAATAGCAACTCCC
SNP18220	15.5363	69.092	TGACATTGAAGCCCAAAAATTGTCCATTGC	CAAGAATTGCAGAGGCTTTAGGGAAAAATA
SNP3695	17.2785	73.918	CAGAAGAATGGCGTGCAAGAAAGCCATAAA	ACATCCGTCCAACAGAATCATCTCTTTGCT
SNP14053	16.9593	75.592	ATTGACAGATGACAACAGCAATAGCAATTG	ATGTATTGAAATAATAGGTTTTCATTATGT
SNP19312	17.3724	79.85	ATCAATATTTCCAGATTCCAATGGGAATTC	GTGAACATTTTGCGGGTTGAGGGTGGGTGC
SNP64872	17.9956	85.545	GTTCAGATCACTACAATAATATAAAGAAAA	TGTCTATGAACCAAACCGCTTTTGCCCATC
Chr16
Marker name	Physical Position	Genetic position	Forward sequence	Reverse sequence
SNP21276	21.6669	0	GGTAATGTTTTTGCTTTGAAGCTTATGAAG	ACCATGAGTAGGATATGCAACAATATGATG
SNP7851	21.7474	6.242	TTGCAGAAACTGTTCAAGAATTTCCTCTTT	GGTATTTTCCATGTAGTCCAGAACATAGTT
SNP22479	20.9389	13.142	TGGATGGTTTTTATTTTCCAAGTACTAGAT	TTCCTACCAACAAACTCAAAATGTAAGGAC
SNP29704	19.2681	19.81	AACTAAAAAGAACACACCCAACAGAGAAAA	CTGACTCGATGTAGTATGGTATTTTATCTG
SNP7013	18.8028	24.271	CAGTTTACAGGTGTATGACAGAAATATCTT	ACTAGCAGGCTGCTAATTCAATTTATATGA
SNP19233	16.0402	34.928	ATCCTTGATTTACCTCTTCATCATCTCTGC	ACCCCAAGATTTGGGATGACCCATTGAGCT
SNP31943	15.6689	40.011	ATTGATAACAACTAATGGCACAAAGGGAAA	TTTTCTCAATTATCATTTCATAGTTTCCCT
SNP14909	13.7442	47.596	CATTTCCAAATAATCATCTAAACTCCTCTG	TAGTTGACCAAGTCAAATGAAATGTTTTCA
SNP30644	8.3366	54.933	AACAACTCAAGGTGGCTGAACCATCATCAA	TAGCCAAAACCTCAAGGAAGGTAAATGAAA
SNP26876	10.0756	60.974	GAGTTCGGTACTAATATGACACTTCTACTT	TCATAAGATAAATCAAACTTCTTTGGTTCC
SNP5732	9.99848	65.258	CTCTTTGATGCGCAGTTGCCATTCGATGGA	ATCCCCTGTCACTAATAACGAAGCATATCT
SNP4476	7.08005	66.286	AGTTATTCAATTTGTCCTCCACTAGTTTTG	GCATTCCTCAACATGCAATTCACATTTCCA
SNP16811	5.21697	68.656	TGGTATTAGAACAAGGGATAAAATGGGTCA	AGAATGCTTCAAGTATGAAGAATGCACAAT
SNP7215	2.35977	70.106	CCTTTCAAGTGAATTCCTTAGTAAAGCTAT	TTCTTTATCTTTCTATCCTTTCTTACAAAC
SNP8057	2.38368	71.123	TACGCTTTGTTTCTGATAAAAAAGAATTAT	AAACTCATGAAATCATACTTCTTCATATGC
SNP14021	2.2818	74.146	AAACAAAAATACAACCAAATATAGATCAAG	AGTTGATGAGCAAAAGCTCACTTTCTTCTG
SNP32199	2.09707	75.845	TAGGACAGAGCTTGGGCAGTTGATCAAGAA	TTATTTTACTGATAAAATTCCTATCAGGAA
SNP29519	2.69062	77	CAAGTTTATATATAGACTAACATATATTTT	AAAAACGAAGATCCAAATGCATATGATGTT
SNP8681	0.258582	78.54	TCAGGGGAAAAGTTATGAGCTAGTCATGTT	GATGCACTTTAGGTTCTCTTTTCCTTACCA
SNP15489	0.118582	81.96	CATCTCATCTAATTCTACCAGATCTATTCT	CACATGAAAAATATGAAGATTTCTAGCTAC
SNP48658	0.378549	84.452	AACCACGTAAATTGGAGTTTTGTTCTTGTA	GTCTTTATATGGTTTGAGGCTATATTAGGG
SNP3907	0.518358	87.22	ACAATGAAAACTGAATAGAAGTAAATGTAA	TTCTTCCAAGTGGGATCCTGTGGTGAAGTC
Chr17
Marker name	Physical Position	Genetic position	Forward sequence	Reverse sequence
SNP39821	16.4529	0	GGCAAGGAAAGTCCATTCTATAAAAGCAAG	TATATATATCAACCCCATAATTCACAATAC
SNP999	13.3673	2.962	TGTGGAATATGATCTAGTCAAGATTCAGGT	TGGACAGAGAAATGGTCAAGCCCATATTGC
SNP13714	15.2297	4.55	TATCCTTGAAGTCATGATGATACCGGTTGT	TCCAAAACATATCTGAATCCATAATTGTAG
SNP8297	16.7605	5.563	GGAAAAAGATCGTATAAAGGTAGTACTCTA	GTTGGAGGAGTGTGAAGCAATTCTATATTG
SNP3669	13.3404	11.436	GGTCTTATCTTGTGTCCTTTATTCATTTTT	ACATGGTATTCCATTCCATCTGGCATATGA
SNP9863	12.3989	11.944	ACGAACTCACTAGATGGTAATAAAAATAAA	CAAGGGCTCAATTCCAATATTTATGACCTT
SNP22406	10.912	13.06	AGAGAAACGTGCATGCGGGAATATAAGATT	TTGTAGCTGCATGAACCCAGATGGGTTGAC
SNP13393	9.11247	15.474	CTATTGGGATACTTTCCAGGTATTATAATT	CCCATCATTCATACGTAAAAGGTATACAGT
SNP7112	10.4943	15.82	AGCACTAACAACCGTTATGAAGTAAGAGTT	CCTCGACCCCCCTAACTGCAATTCCTGAAA
SNP3505	10.6545	16.006	GAGATGCAAGCAGACAAGTTTAGCCTCTAA	ATTCATTATCTGCATTTGGTTTTGATCAAT
SNP26054	9.51077	16.917	TCAATAACATTCCTCCGTGCATTCGTTCAC	CCGTCAAAACTTGGTAAATCCATCTTCATC
SNP18346	10.3928	18.201	ATAAAAATGACTTTCCATCCTAGTGCCTCT	GAAATGTAAGGGTGATAATCCCAGTAACTG
SNP21680	9.40834	20.708	GACTAAGAGGTAGATCTAATGGATCTACGC	AAATTTGGTCAAACCTGCTTTGGTATCATG
SNP36226	10.3123	23.41	AGTTATTCTTGTTTTCTTCGTGAAAACAAA	GATAAATATGATTCTGGATATTGTTCCAAA
SNP24454	7.60585	30.373	TTGAATGCAATGACTCAAGTAGAATTGGTA	AAATGAAAAATAGAACTGTATGGTGTTTGA
SNP31593	6.66099	31.512	TCAAAATTCTTTCAACGGTCGAAAATGTTT	CTGCAGTGGTAAAATATCAGAAGAATCCTC
SNP46691	6.79891	32.609	AAGACTGAAAATGGCTTCATATTGAGGAGA	GCGCCGTCTCATGCATGTATTATTTATTGA
SNP31186	6.46707	33.811	TTACATTATGATTTCATATAATATTATTAT	CTTTATCTTCTTTTTTGGTATTGCATTTCG
SNP35263	7.04044	34.904	TAGATCAAATCAGATGATAAACCCCAAGAA	TAAGGCGGTTACACTTGATCAATAAGAATA
SNP4888	6.51121	36.461	TTGTGACAAGTCTTTACCATGTGGTTAGCA	AACAAAAGCCACATTCCATAAAATACAGTT
SNP59262	6.30315	38.304	CCAGGAAAATAAAACTGAAACTGTTTTTCA	AGAGATGCCACGAATGAAGAAATGCATGCT
SNP18538	6.27036	39.257	ACATTTCTACCATGCCATCTTCCTAATTTT	GAGTACCCAGCTCCCATTTAGACTCAGTAT
SNP15557	6.27093	40.307	ATTCCATGCAATATATGCTATTCATTATAT	TTGAGCAGTGCAGAAAGTCTAGTGAAGGCT
SNP8052	6.3826	41.296	GTTATCACAAATAAATAAATCCCCTATAAT	CCAGCCAACAAGGAAATTCATGAGCATAGA
SNP1295	5.43702	45.351	GTAGCTCGTAAAAAACTATCATTTGGATGA	TGCTCTAACTAGTTCAGTTCTTCCTCCATA
SNP4791	5.56789	45.949	CATAATAACCAAACCATAACAACCCAAAAC	AGACCTGGACATCTAGGCTCTAGGTGATGT
SNP1300	5.42849	46.521	CAGGTTGGTGAAGCAACTTGCCTCCAACTG	AGTTATAGGTGTTCTCAATACTGTCTCAGC
SNP21803	4.87833	46.844	CTGGAACTTTGAAAACTAATAGAAAATGTC	TTTTTTTGACAGGCAAAACAGCAATATATA
SNP5321	5.26454	47.024	ACCACATGAGAGTCCAATTCAAAATTGCTC	TTCTACATAACTTCCAAAAGAAAACTTCAA
SNP59328	4.76497	48.368	TGCATTTTATTCTTTTGTAAAAATGAAAAA	AAGCTGAAAGATTATAAAGGAACAAATGTT
SNP3788	4.32177	49.102	GTCAACAAAGCCCAACCCGACAGTGCATCC	TTCTCACCATGAGCAGTATAGTAGTCCTGA
SNP9701	3.63192	50.263	AGTGGTTGAAAATTGTGAAAAGAAACACCA	ATATCTGGCTGCACATGTTTTCATGTAATG
SNP7453	4.39718	51.579	CAAGCTCAACTTGATATCTGCAGAGACATC	GGAACGAAAGAAAAAACTAGGTTTAGTAAA
SNP9401	3.40652	52.608	GGACAAAAACATAATCATATCAGGATGGTG	AAGCTTCAACATGTTAGGCATAAGCATCAT
SNP1133	3.3498	53.233	ATCAAACAAGGAGCAGAAATGATGGAGTAG	CATTGTTCCAATGCAGTGATTTACCTTTGC
SNP30282	4.31062	53.751	CAAATGAAGGGTCCTAGCTCTCTTTTGAAA	TTCTCCTACTAGTATAATGCTATATACAAT
SNP2552	4.89531	55.226	TCTAAAGACAGAAGAGCATCCAAATCCCTA	GAGAACTAGCATCAGTGTGGGATTGTGCCT
SNP13156	2.54598	58.911	CCATTCATCAGCATAAAACTTATAGGATAG	TCATACAAGGTGAGTAAATTATATTGTCAA
SNP15847	2.99872	60.035	GTTATCTTTTTGGGAATTCAGAATCATAGG	ATTTACTCGCCCATTTTGGAGACTGTAAAT
SNP6625	2.40484	64.556	GGAATCATAACATTTTATTCCTTCATGGGC	ATACCAGTTGGCATCTAATCCATACCTAGA
SNP20278	1.11001	66.515	AAAATGGAAAGAAATGAGAATCAATCACCT	CCTTATATATCCATCTTGAAACAAAAATGT
SNP4036	0.969426	76.869	TGCTGTTATATCTTATCTCCTTCAATGTCA	TGACAAGCTCCCTTGGGCAAAGGTTGGTAG
Chr18
Marker name	Physical Position	Genetic position	Forward sequence	Reverse sequence
SNP3339	4.23836	0	CAGACAAAATTACCCTCTTTCAGTCACCAA	AAAGGCACTCATGATCTACTTTTCGAATAT
SNP31673	1.91286	1.48	TTCTCTAAATATGGTTGAAGCTCCCACCTT	AAGAATGGAACAGTTTGAAGGATTGAAGGG
SNP31419	4.38073	3.097	CAAGACTTGCAACCTTAGTTTACAAGAAGA	GTGCAATATTACCCTGTATAAGTAAATAGA
SNP5963	6.00961	4.199	ATACATGATGGCAAAAGTTCAGCCTAGCTC	ATCAGAAACCTGGAGAATGAAACTAGCCAA
SNP12702	6.12049	5.506	TTATGGTGCATGCCAATTTTTCTTCCTTTC	GAGAAGGAATTTCGTAAGCTTGAATGCTTG
SNP10492	2.17533	8.528	TAATTCCCCTGAAAATTCCCATTTTTTCCC	ACTTTGGCTTTGAGTTCTTCGATCTCACGC
SNP4739	5.57756	9.72	GGCAAGGTACTTTAGCAAAGTCCAACACAT	TATGGTGCAGTGTTGGAAGCCTTTTCAAAA
SNP51843	3.95572	10.501	GACCTCCAGGAAGGGCTGAAGCTCTCTAAC	AAGGGAAGGTACACAACTGTGGAGACTGAG
SNP4096	3.82795	11.493	ATAGCACCAAGGAAAAGGGGCACAATCTAC	ATACTCCAAAAGCTATATTACTTGTAACAG
SNP47464	2.52938	12.287	TTAGACTAATAGTGTTGTGTGAAAATTATG	AAGCTTGACAATTCCAATCAAACGTTTGAA
SNP51467	1.68846	12.811	AAACAAACCCATACCCATTACCCACCCAAA	AGCTTCAGAGTGAGAAGAATATTGAGGACA
SNP53535	2.28305	13.194	AGTTTCTACACAAGTAGCATCTGCAGTAAT	AGCAAATAAAGTAGTTGAGCATGTCCTCAT
SNP23071	6.63109	14.026	TAGATGATAAGGCGTTCATCCTAAAACCCC	TTCTTGCAAATTTCATGTATTGCTTATACT
SNP20282	0.699391	14.605	CTTTCCCATCAAATCTCTCAGAAAATGCAA	TCATTACTGTTTATCAAGCTTTCAACTCCT
SNP6344	2.14261	15.539	TCTCATCTGCACTTTATATCTCACATCCTC	ATTTCCATAATAAACAACTAATTTTCTGTG
SNP4967	4.07357	16.08	TAGCCTAATTATTGGTGTAAGCAAGTGATC	TTAGGATCAAATAAACCAAAACCCAGAAAC
SNP25991	3.69271	16.55	TATATTACAGCAAAAGGACCACTTTTCCAT	TGACTCTATCTCTCGTAAAAACGCAACAAG
SNP4942	4.02113	16.993	TGTATGAGTATGTAGGAGTCAGACTCTAGA	TGATCCTTCCCCTCAATCCGGGTACGTCTT
SNP12601	3.40354	17.18	CATAAAAAGATGTGTAATAGCACTTCCCAG	ATTCTCTCTTTTTGGCATCAAACCTTACTT
SNP4199	0.0050275	18.111	GACTAGGAACTTATAGTTGGACTCAACCCC	CTGAGAGGGCACACTGTTTCTCTTTATGCT
SNP3198	5.64462	18.931	AGTAAAGCTAGTAGGTATTGCCACGGTAGA	GTATTTGTCAATTCTGCCACTTCAATTCAG
SNP53126	4.72801	20.263	AAATAAAAATAAGAAGTGGTCATGATCATT	TTTTCTCAGTCTGTCTTTCTGATTATTATG
SNP2464	5.13901	21.23	TCCCAAATAAAATCATGGCTCCTTTTGTCG	TGACTCTTATTTCGACGTCATGTTTGTGCC
SNP24245	5.83303	22.033	GTGAGTTTGTTCCCTCTTTGACAAGCGCAT	TGTCCCCCATATATGCAGAGAGCAATGCTA
SNP6818	7.44479	23.09	GATATTTTACTGCAATCCTGTCATTTTATG	CTGAAGCCTTTTGGTTGACCTTTTGTTTGA
SNP62958	2.41024	24.372	GTTATTCAGTTGGATATAGCTCTGATGTTT	TTGATATTATGGTCAGTCGAGAGGGAACAG
SNP5865	7.41137	27.76	GGTCAAGTCCATTGCTTGGTTAGTGGTACA	TGTGTGGCATGAAAGAAATGCTAGGATTTT
SNP4145	7.89049	28.697	CATCACAAATGGAGATTTGTTCAAGTGGAA	TGACAAGATGAGAGGTCACAAACTCATTCC
SNP22300	8.79976	30.108	AGCCCTATGTAGGCAGGAATTCTGGATATA	AAATGACTAACAAGGTAAACAATCAGGAAT
SNP6980	9.51932	31.676	CAAAAAAACAAAAGAGAAGGAAGAAGAAGT	CATGCATCAAGCCAACTATTGAGCTCAGGC
SNP3407	9.83837	33.142	TGTTTGTTAGTCCAGGAATCTCGCTCATAT	GGTCCGGGAGGACGTAGTCGTAATGTCTCC
SNP2131	7.62008	35.122	CCAGTAGTACAACTAGTAGGAGTGAAAATG	GAACAGAGGTGATACATAAATACTGTTCCT
SNP6287	10.1775	36.914	GTTCCTTTCTTGCAGCATGCACTCACCTAC	GGCTGTTCCCAAGTGTTGCTAGGAAGGTTT
SNP38044	9.4693	37.882	ATCCTTCCTCTGCCATGGCATGAAAAATCC	CTCTGATGTGAAATGCTGTTTTTTCCTCTT
SNP5636	10.3044	41.726	ACCAGAATATCGTCTCTGCTGCTGTTTAGG	GGTTTTGAAGAAGCTTCTTGGTTGAGTTTC
SNP6339	12.0643	44.112	GTGTGGAGTATATTTGGAGGAACAATTAGT	CAGCTAGACTTATGGTAAACATACAGAGAA
SNP11164	11.2745	45.683	AGTAAGTCCTCAAAGGCATTTTGGTATGTT	TCTATTTCCATCCTATGGGATTTCTCTTTA
SNP34621	12.2309	47.605	TGTGCAGATGCACGACGGACATAGCGAAAG	GCAGGGCAGTACTAGAGAGACACCCTTCTC
SNP67524	12.0357	50.799	ATTTTTGGAAAGAGATTTGAATGGTTGGTT	CTGCTATATGCATGGAAAGTTCAGAACCTA
SNP9880	12.764	53.775	AGGGATTCACTATGACAATACAAATCAAAC	CTCTTTCCAAACAGGATCTGGAAGGATGGA
SNP11718	12.7213	56.567	TCATAATTTTGTATTGCTGTTGTTATTTTC	TGGGTTTCTATGATACAAATGATCGGCATT
SNP3517	13.7386	57.234	CAGAAATGGCTTCATTGGAAGCATACCAGC	CAGAGCTGACCAACCTTGGGCTTCCAAAGC
SNP19190	13.0712	59.931	CCTTCAAGTCAGGGCTAATCTTAGTATCCA	GCGAACATCTGCATCAAACAAAGAAGGTTT
SNP1253	13.4129	63.823	ATAAAGTGGCAACGCAATATATACTGATCC	ACTCTTTCTTCACCCTCACATGCTACAATG
SNP18948	13.7011	65.458	CAAGGAGTGTACCATTGTCAAGACAACTAA	AAGCATGTCTGTAAGCGTGGATCTTTTATC
SNP3237	17.4946	68.651	CATAAACGGGTCATCAAAAAATCACGAAAA	TGTGAGGTGTGAGTGTGTGATCTGTGCTTA
SNP8417	19.0302	79.305	TTGCAGATGTCATACATATCCAATGATGAA	ATCCGGTTATACTCAAGCAAACCAGCATTG
SNP5139	23.378	87.887	GAGACAACACAATGAAACAACTTGGTGAAG	TAGGATAGATGAAAGTGAATTGGAAATTTA
SNP30477	23.4757	90.916	CTTTCTACTAAAATTTGATAACTTCAACTT	CAGCAGGAACAAGAGTTAGAAATACAAAAC
SNP3320	23.5309	91.034	TCAGGACACGCCATAGTACATAATGGTAAT	GTTCTCCAGCCTGCAGTTTGACAAGGATGG
SNP18058	23.3515	91.844	TTGTTGAAGCTTAGCTAAAAAAGGTCCTAG	TTGTACCAAGTTATTATATTGTATTATCTT
SNP3170	20.9473	92.229	AAGCAAAACATAATATAACAAAGTAAGACT	GATTCACAAGCTACTATACTGTATAGATTC
SNP67195	21.0812	92.939	ATGATTTACAAAATGTGAAATTCCAGTTAG	AGCTCAAATCTCGACAAGGATATGCATGTG
SNP34783	21.1853	93.404	AGAAATTACTGATAAGATCATTACAAGATT	GGAATGGATGCGATAAAGAAAGTGCTCTCC
SNP4295	21.3924	94.878	AAGTAGATGTGCAAGGGGCAAAGAGAGAAG	AGTCTGGACTAAAGGCTTTATAAGGTCTTC
SNP32222	26.9549	96.71	CTGCAGCAACACATATTGTGCACCTCCTTT	AAGGCTGTAATGGATAGCAACATTGATTTA
SNP3636	26.874	97.707	CTTATCAATGCATGATGGATTGTAAAACTG	AGGCGCTATTGGAACCCAAGGAATATCCTT
SNP20092	27.3468	98.72	AAATATCGAGTAGTGAGAGCTGTGCTTTGG	TCACAAATACCTACTTCACAATATCTATCC
SNP13071	27.8959	100.372	CCCTTACTGGATGATGAACGTAGCAGCAGA	AAACTAAGAATGAAGCTTTGGGAGTGTTTT
SNP42638	27.2776	101.13	TTTTGGTCATCATGACCATGTCTTGGAAAA	CTTAGAGAACCCCAAACAATGTGTAAGAAG
SNP17194	29.2591	108.707	AGCACACATCCTTCTTGTGTCTTGCTCTCA	CTATCTTTTGCATAGACTAGCTATGTGTCA
Chr19
Marker name	Physical Position	Genetic position	Forward sequence	Reverse sequence
SNP6562	2.3301	0	GATACTGGAACACAGAAGAAAAGGATATAT	GCTCCACAGAAAGGACCTTCCTACACTTTT
SNP30855	1.58616	4.941	ATCCTCACAGGCAAGTTATTCATAGTATTA	TTGAATGTATCTACGAGCTACATAATTATG
SNP12074	3.29204	8.664	AGAATAGCATATGCATCAGGAAATGGAATC	ATGAAAATAATACTGCTAACCTTTATTTCC
SNP4168	2.84836	10.776	ATTCAAAGAATAGAGGTTATATCAAGGGAA	GAAATGCCTTGCTTGAGAGCGGTAGATGGA
SNP14428	3.60628	12.965	ACTGCGGCACCATGAATATCTGCATGACCT	CTTTACATAAATACAGAAGATAACTTTCAA
SNP6346	3.61729	13.355	CGAATGCTGGAGACCACAGAGCCAGTTCAA	ACAATCAGCACAAGGATGCTAAATATTCAC
SNP1749	6.07426	20.341	CGTAGCAGAAGCCAACCACAGTGAGACAAT	GTATTTCCCATTTGCCGTTCCATTTTTCTT
SNP13415	5.54556	23.141	ACAGCTAAGTCAGAAACTTGAAAGTATGCA	GGATTTCTTTTCATATATCCATCCCCTTTT
SNP3665	6.18572	25.429	AACATTTAGCTACCCAACTCCTTTTCCTTC	TATGAAGATGGCTGCAAAAATGTGGATGAA
SNP6480	7.22604	30.608	CATTTCAGGGATTTTCACTAGCAGCAATGT	CCAACCAACCTATTTCAGTTCCAACTTGAA
SNP4328	7.8093	35.239	CCAAACCACTGTTGCAAGTGTAGGAGATCT	GTAGACTTGGACATCCATCATTTAGAACTC
SNP6352	7.79371	37.324	CATATACAACAATAGGGTTCTAGACGTCGC	TCATTGACTAACGAAGAAGAAAGAGCCTTA
SNP13784	8.05546	38.378	CGTGGTCAAGCTTGGATAGACAAGCGCAAT	ATGAAACCGTGGTGACTATGGTTTTTGAAT
SNP4983	7.91392	40.937	TGGTATGAGGATGAAAATTATTTTGACTGA	AAGCCTGTAAGAGGAAAAGGGAAAGCACAA
SNP14700	8.5046	44.816	AGGGAAACTTAGAATGCTGGTATGCAGTCT	TATCCTATGTAGATACTTTCTTTGACATAA
SNP2254	8.59343	46.539	TGCATGGGTTGTTTTCAACAGAGTGCAGTA	ATCACTTTGACACTAAATTTCATTATCGTT
SNP2430	8.50413	48.234	GACCAATCCGCACGATTTTAGGATTATACG	GAATGGATAATCAACAAGAAGACAAGATGA
SNP10135	9.09659	49.719	ACAACTCCAGAAGATCCACATAATATGGCT	TAATTATGGACCTGAGAAAAAGCTTCAGCC
SNP3714	10.7945	56.399	CATGATCATATGGTTTTTTGATATCCATTT	GATTTTTCAGTGTCAGCACCATTTGTCCAT
SNP23121	15.5371	59.74	AGGAACAAACTTGTGAAGAGTTTGTGTTAC	CTAATGTATCTTGAAACAAGCTTCCCCCTT
SNP14263	18.0612	63.752	CAATATATCGGTTTTGATAAGAACTAACAT	CCTATGCATGAGAAACCACATTACTCCATT
SNP32812	14.0706	67.81	GCAGATCAATTTTCATTTTGCAGTCCCTCA	CTTCTAGTTACAATGTTGGCATCATCACAT
SNP41035	20.7497	74.829	GTTTGATTTGCTTCACTATCTCTAGCTAGT	ATGTCAATAAACTTCTCTTCCAACAATTTT
SNP10091	23.6345	80.934	ACAGAACCAACTTGTCTTCTGCAACAACTA	TCGCTTTCAAACTCAAATTATAAGAATTGA
SNP8955	23.6021	85.035	TCCCACCCCTGCAGGTTTGAACAAGGCACT	GATCCAAATCCAATCCAATTAGGGAAACTG
